# Supplementary material for: Diethyl­enetriaminium hexa­fluorido­titanate(IV) fluoride
Source: Acta Crystallogr Sect E Struct Rep Online. 2008 Oct 9;64(Pt 11):m1375. doi: 10.1107/S1600536808009781 (PMC2959685; doi:10.1107/S1600536808009781)
Supplement: Supplementary file 2 [file e-64-m1375-Isup2.hkl]

#
# h,k,l, Fc-squared, Fo-squared, sigma(Fo-squared) and status flag
#
data_I
_shelx_title ' First one JLMW1J   23/01/2007   P21/c'
_shelx_refln_list_code          4
_shelx_F_calc_maximum      309.17
_exptl_crystal_F_000      1394.86
_reflns_d_resolution_high  0.7691
 
loop_
 _symmetry_equiv_pos_as_xyz
 'x, y, z'
 '-x, y+1/2, -z+1/2'
 '-x, -y, -z'
 'x, -y-1/2, z-1/2'
 
_cell_length_a    16.2650
_cell_length_b     8.0890
_cell_length_c    21.7780
_cell_angle_alpha  90.000
_cell_angle_beta  110.544
_cell_angle_gamma  90.000
 
_shelx_F_squared_multiplier     1.000
 
loop_
 _refln_index_h
 _refln_index_k
 _refln_index_l
 _refln_F_squared_calc
 _refln_F_squared_meas
 _refln_F_squared_sigma
 _refln_observed_status
   2   0   0     8341.99     9648.16     59.81 o
   3   0   0     4069.56     3729.42     52.44 o
   4   0   0     7876.85     7881.66     80.38 o
   5   0   0     4119.88     4139.90     69.76 o
   6   0   0     1125.40     1581.40     54.16 o
   7   0   0     2397.73     2064.72     61.70 o
   8   0   0     3823.66     3708.34     81.41 o
   9   0   0      787.54      505.60     40.45 o
  10   0   0     8624.76     8540.30    130.43 o
  11   0   0     3410.37     3301.29     94.44 o
  12   0   0      306.79      335.24     47.82 o
  13   0   0      179.28      145.51     45.59 o
  14   0   0      166.79      183.04     45.59 o
  15   0   0       48.00      127.00     47.99 o
  16   0   0        0.52       18.51     57.76 o
  17   0   0     2295.26     2555.41    111.06 o
  18   0   0       88.15        0.00     65.81 o
  19   0   0     2374.67     2528.67    123.74 o
   1   1   0     1895.35     1227.49     29.48 o
   2   1   0    14203.44    13522.58     82.95 o
   3   1   0      413.62      550.84     38.05 o
   4   1   0     6705.79     6023.46     75.75 o
   5   1   0    24650.61    26484.20    158.88 o
   6   1   0      906.44      904.42     51.25 o
   7   1   0     2437.07     2670.41     69.07 o
   8   1   0     1474.19     1523.99     60.50 o
   9   1   0      474.07      522.74     42.16 o
  10   1   0        0.34        0.00     43.19 o
  11   1   0       60.39      172.42     39.76 o
  12   1   0      113.84       86.55     52.10 o
  13   1   0       15.28       57.42     53.64 o
  14   1   0      124.61       77.47     53.99 o
  15   1   0      777.96      797.30     65.64 o
  16   1   0      101.57        2.23     57.24 o
  17   1   0       88.92      108.32     62.90 o
  18   1   0       12.32        0.00     61.70 o
  19   1   0       24.54       86.21     63.24 o
   0   2   0    19421.52    19736.11    116.89 o
   1   2   0       36.77       46.79     35.48 o
   2   2   0      744.15      723.78     42.50 o
   3   2   0     4077.64     4275.12     69.93 o
   4   2   0     9218.61     8766.71     98.55 o
   5   2   0     2154.59     1758.96     58.10 o
   6   2   0     2859.86     2367.22     64.10 o
   7   2   0     3053.92     3156.30     77.64 o
   8   2   0     6087.18     5969.30    103.86 o
   9   2   0      608.63      597.63     45.42 o
  10   2   0      767.88      941.61     60.33 o
  11   2   0      128.03      107.12     41.30 o
  12   2   0       31.30       15.08     50.90 o
  13   2   0      295.06      347.58     48.50 o
  14   2   0       22.31        0.00     51.59 o
  15   2   0      157.53      218.86     50.73 o
  16   2   0      125.89      159.73     50.56 o
  17   2   0      514.73      652.99     64.61 o
  18   2   0        1.13        0.00     59.81 o
  19   2   0      253.32      317.75     61.01 o
   1   3   0    15400.00    14756.41    124.60 o
   2   3   0     7323.45     8124.69     97.86 o
   3   3   0      931.39     1006.57     48.85 o
   4   3   0     4245.65     4748.16     82.78 o
   5   3   0      126.41        0.00     38.73 o
   6   3   0     4077.03     3813.40     83.81 o
   7   3   0      279.67      231.37     37.71 o
   8   3   0        8.90        0.00     40.62 o
   9   3   0      630.25      724.46     55.02 o
  10   3   0      665.46      664.99     58.79 o
  11   3   0     1214.54     1108.71     70.27 o
  12   3   0      792.05      718.98     60.16 o
  13   3   0     3180.17     3527.87    111.40 o
  14   3   0       81.35       42.50     54.33 o
  15   3   0     1771.28     1959.15     96.15 o
  16   3   0      168.12      303.53     54.67 o
  17   3   0       20.99        0.00     62.21 o
  18   3   0      110.28        0.00     64.10 o
   0   4   0     2085.96     1745.60     61.36 o
   1   4   0     2220.80     2125.22     64.96 o
   2   4   0     4070.20     3844.94     81.24 o
   3   4   0      351.82      538.85     39.42 o
   4   4   0        2.04       23.99     40.10 o
   5   4   0     2175.02     2332.43     73.18 o
   6   4   0     1457.37     1380.54     62.90 o
   7   4   0        4.31        0.00     41.82 o
   8   4   0     1303.87     1309.92     67.70 o
   9   4   0     1211.30     1292.44     70.78 o
  10   4   0     1357.63     1373.51     74.73 o
  11   4   0      122.26        0.00     52.27 o
  12   4   0      170.23      127.68     46.10 o
  13   4   0       29.58       58.10     55.36 o
  14   4   0        0.26        0.00     56.56 o
  15   4   0       34.96        0.00     58.79 o
  16   4   0       89.19      136.08     53.47 o
  17   4   0      469.48      470.81     65.30 o
  18   4   0        0.92      100.26     69.41 o
   1   5   0       33.80        0.00     43.19 o
   2   5   0      959.28      999.54     57.42 o
   3   5   0     3840.79     3902.35     92.21 o
   4   5   0      198.97      180.64     38.05 o
   5   5   0       73.80       93.06     38.39 o
   6   5   0      567.79      524.96     48.16 o
   7   5   0      248.17      252.80     43.88 o
   8   5   0     2597.06     2523.36     91.52 o
   9   5   0      545.79      509.71     51.42 o
  10   5   0      312.24      224.01     48.85 o
  11   5   0      265.76      288.10     47.82 o
  12   5   0        0.64       84.49     55.36 o
  13   5   0      270.67      230.52     52.27 o
  14   5   0       13.94       45.08     60.16 o
  15   5   0        8.44      103.69     50.39 o
  16   5   0       30.50        0.00     61.87 o
  17   5   0        5.47        0.00     66.84 o
   0   6   0     1973.11     2001.48     80.38 o
   1   6   0       15.78        0.00     46.79 o
   2   6   0     3187.41     3033.58     92.21 o
   3   6   0      190.94      258.97     43.53 o
   4   6   0     1675.06     1498.97     74.90 o
   5   6   0     1076.13     1067.75     68.56 o
   6   6   0     1382.71     1478.40     80.21 o
   7   6   0      459.31      412.53     49.70 o
   8   6   0      271.78      367.63     47.99 o
   9   6   0     1120.00      978.46     70.27 o
  10   6   0      371.45      385.97     52.44 o
  11   6   0      535.47      561.98     57.76 o
  12   6   0        1.38        0.00     53.64 o
  13   6   0        0.48        0.00     56.04 o
  14   6   0       47.70       56.39     62.04 o
  15   6   0       88.24        0.00     61.19 o
  16   6   0       46.88        0.00     70.95 o
   1   7   0      150.78      140.02     43.88 o
   2   7   0       29.55      121.86     43.19 o
   3   7   0       40.48       82.27     51.59 o
   4   7   0     2097.24     1792.21     89.64 o
   5   7   0     1653.36     1572.66     82.10 o
   6   7   0     2319.82     2115.62     93.92 o
   7   7   0      184.37      227.09     49.19 o
   8   7   0       11.17        0.00     52.27 o
   9   7   0      188.82      249.71     52.27 o
  10   7   0       42.80        0.00     58.27 o
  11   7   0      360.94      569.18     62.73 o
  12   7   0      364.61      355.97     58.10 o
  13   7   0      820.37      776.22     71.13 o
  14   7   0      212.88      367.63     62.73 o
   0   8   0        1.62        0.00     52.62 o
   1   8   0       10.44       97.69     45.42 o
   2   8   0      221.52      237.72     50.73 o
   3   8   0      128.51      119.29     47.47 o
   4   8   0     1259.09     1201.44     81.58 o
   5   8   0      413.59      471.66     56.04 o
   6   8   0        1.65        0.00     54.50 o
   7   8   0      177.58      173.10     52.96 o
   8   8   0        2.77        0.00     55.02 o
   9   8   0      275.43      397.11     57.93 o
  10   8   0       14.67        0.00     59.81 o
  11   8   0       48.27       97.86     52.27 o
  12   8   0       53.64       47.13     65.81 o
   1   9   0       40.72        0.00     62.21 o
   2   9   0      720.75      620.94     64.44 o
   3   9   0       18.82      132.14     51.07 o
   4   9   0     1998.99     1808.32    100.78 o
   5   9   0      373.38      210.64     58.44 o
   6   9   0      597.97      450.75     63.07 o
   7   9   0      479.51      347.75     59.99 o
   8   9   0       17.53        0.00     65.81 o
   9   9   0      140.99      174.30     55.87 o
  10   9   0        0.41        0.00     65.13 o
   0  10   0      350.90      328.90     59.99 o
   1  10   0       11.55       97.69     64.27 o
   2  10   0      455.17      440.81     63.24 o
   3  10   0      230.17      254.86     57.76 o
   4  10   0        2.00       76.61     64.78 o
   5  10   0      106.98      206.87     57.59 o
   6  10   0      398.13      455.55     64.44 o
 -19   1   1        3.79       99.58     52.79 o
 -18   1   1        0.14      100.43     64.96 o
 -17   1   1      710.23      825.75     70.95 o
 -16   1   1       14.63       76.95     56.04 o
 -15   1   1      739.22      616.49     58.61 o
 -14   1   1      590.46      563.01     55.02 o
 -13   1   1      753.39      698.75     55.70 o
 -12   1   1      639.74      621.97     50.73 o
 -11   1   1      572.11      467.38     46.79 o
 -10   1   1      541.40      394.54     43.36 o
  -9   1   1     1717.01     1670.36     66.33 o
  -8   1   1    16251.31    15111.69    151.16 o
  -7   1   1        1.67        0.00     38.22 o
  -6   1   1     3622.32     3365.05     69.58 o
  -5   1   1     9747.24     9938.32     99.92 o
  -4   1   1    15861.56    15147.34    110.89 o
  -3   1   1     1960.11     1399.56     44.05 o
  -2   1   1      762.36      592.83     30.51 o
  -1   1   1     1965.34     1767.19     32.39 o
   0   1   1    13069.66    13544.69     70.78 o
   1   1   1       61.27      115.17     20.40 o
   2   1   1    50768.90    51836.21    175.67 o
   3   1   1     7847.59     8208.84     80.21 o
   4   1   1    32316.87    32441.16    166.08 o
   5   1   1     1353.83     1112.14     49.87 o
   6   1   1     3158.48     3019.70     68.90 o
   7   1   1     1392.21     1409.67     58.44 o
   8   1   1     3353.75     3403.44     81.75 o
   9   1   1     2278.49     2041.41     72.33 o
  10   1   1     2291.78     2065.75     77.30 o
  11   1   1      398.83      404.13     46.10 o
  12   1   1      238.13      245.77     46.27 o
  13   1   1      527.90      530.28     52.96 o
  14   1   1       21.15        0.00     50.56 o
  15   1   1        0.56       66.16     56.90 o
  16   1   1       27.39       67.01     48.50 o
  17   1   1       20.56        0.00     63.76 o
  18   1   1       22.30        0.00     61.19 o
  19   1   1      749.27      859.17     77.47 o
 -19   2   1     1310.78     1477.54    100.61 o
 -18   2   1        5.25        0.00     62.39 o
 -17   2   1      131.04      224.01     54.33 o
 -16   2   1        2.02      122.71     50.05 o
 -15   2   1      427.92      380.83     55.53 o
 -14   2   1        0.25        0.00     51.42 o
 -13   2   1      121.53       77.81     56.22 o
 -12   2   1     1975.16     1870.88     83.64 o
 -11   2   1     4378.24     4068.60    104.20 o
 -10   2   1     3243.67     3020.56     88.09 o
  -9   2   1     1680.30     1717.32     67.53 o
  -8   2   1      745.68      694.81     48.50 o
  -7   2   1     2592.84     2696.63     72.33 o
  -6   2   1     3254.14     3123.05     73.01 o
  -5   2   1     7111.82     7055.05     93.75 o
  -4   2   1     1662.40     1586.72     55.36 o
  -3   2   1     2091.58     1847.57     57.24 o
  -2   2   1     7899.96     8934.16     87.24 o
  -1   2   1       43.34       82.78     30.16 o
   0   2   1    49434.91    52643.62    195.04 o
   1   2   1      776.05     1004.85     45.76 o
   2   2   1     2430.87     2300.21     56.22 o
   3   2   1     1654.04     1429.21     51.76 o
   4   2   1     3701.20     3973.14     71.81 o
   5   2   1      538.30      396.25     36.85 o
   6   2   1      104.32      103.86     33.76 o
   7   2   1    12847.65    12968.82    141.74 o
   8   2   1     8338.74     8173.19    120.31 o
   9   2   1     1749.69     1736.68     70.61 o
  10   2   1     1012.04     1042.04     62.21 o
  11   2   1        6.25       15.25     47.13 o
  12   2   1     1323.82     1204.18     74.21 o
  13   2   1      118.27       78.32     56.39 o
  14   2   1        0.27        0.00     52.44 o
  15   2   1      832.37      868.26     70.95 o
  16   2   1        2.07       50.56     59.30 o
  17   2   1     1596.18     1709.26    100.43 o
  18   2   1      164.78       82.61     69.07 o
  19   2   1      560.54      622.83     72.33 o
 -19   3   1        3.15       65.47     69.07 o
 -18   3   1        0.37       29.99     54.16 o
 -17   3   1       62.11        0.00     66.50 o
 -16   3   1      806.33      889.68     73.01 o
 -15   3   1       89.42       70.44     59.81 o
 -14   3   1      106.09       48.33     48.85 o
 -13   3   1       18.99       71.81     52.96 o
 -12   3   1       36.08       65.47     44.39 o
 -11   3   1      638.46      753.43     59.64 o
 -10   3   1     1512.39     1453.38     71.98 o
  -9   3   1      708.63      786.67     58.10 o
  -8   3   1      534.84      541.07     44.56 o
  -7   3   1      155.01      149.28     35.65 o
  -6   3   1       10.20        5.31     42.33 o
  -5   3   1     2498.38     2673.32     73.53 o
  -4   3   1        1.34        0.00     38.56 o
  -3   3   1     4579.45     5100.87     83.47 o
  -2   3   1     4058.76     4262.10     75.58 o
  -1   3   1        9.82      111.92     33.08 o
   0   3   1      334.30      290.68     34.62 o
   1   3   1     3424.76     3084.83     66.84 o
   2   3   1     2061.74     1787.41     57.59 o
   3   3   1     9957.59     9672.33    111.23 o
   4   3   1     2871.43     2943.26     70.44 o
   5   3   1       59.41       72.33     31.71 o
   6   3   1      932.39     1129.80     54.84 o
   7   3   1     2137.60     2208.35     71.64 o
   8   3   1      135.47      154.59     37.36 o
   9   3   1       63.86       65.64     37.71 o
  10   3   1      864.08      781.70     62.21 o
  11   3   1     2062.02     2062.32     85.18 o
  12   3   1      115.06       96.15     44.39 o
  13   3   1      420.93      489.32     52.27 o
  14   3   1        0.01        0.00     51.59 o
  15   3   1       15.78       67.18     57.24 o
  16   3   1       45.01       57.07     61.36 o
  17   3   1       55.95       55.53     52.27 o
  18   3   1        5.00        0.00     64.78 o
 -18   4   1        2.41       43.70     66.16 o
 -17   4   1       46.55       10.45     64.78 o
 -16   4   1       11.41        0.00     56.22 o
 -15   4   1        9.83        0.00     59.47 o
 -14   4   1      514.41      471.32     58.96 o
 -13   4   1       23.02        0.00     54.50 o
 -12   4   1      237.23      207.55     47.82 o
 -11   4   1     2079.02     1981.26     85.69 o
 -10   4   1      193.43      180.64     46.79 o
  -9   4   1     2993.03     2656.53     90.15 o
  -8   4   1      426.93      392.99     46.45 o
  -7   4   1        0.13        0.00     44.73 o
  -6   4   1       32.85       86.89     45.42 o
  -5   4   1     6978.82     7227.81    115.17 o
  -4   4   1     5618.25     5225.82     96.15 o
  -3   4   1     3058.54     3089.11     75.41 o
  -2   4   1     5379.01     5581.62     94.26 o
  -1   4   1      230.99      291.19     34.96 o
   0   4   1      596.88      573.30     42.68 o
   1   4   1    10038.06    10582.58    124.77 o
   2   4   1     2437.96     2473.83     69.58 o
   3   4   1      382.49      441.33     39.08 o
   4   4   1     1108.01     1053.87     56.56 o
   5   4   1     2074.01     2011.59     71.13 o
   6   4   1     2381.20     2382.65     76.95 o
   7   4   1      409.87      408.93     43.19 o
   8   4   1      570.57      542.27     47.65 o
   9   4   1        9.01       18.17     48.67 o
  10   4   1      159.58      139.51     44.39 o
  11   4   1        7.91       75.41     43.53 o
  12   4   1      242.59      238.92     47.65 o
  13   4   1      340.87      389.74     52.96 o
  14   4   1       89.01      257.43     51.25 o
  15   4   1      596.61      560.27     63.59 o
  16   4   1      122.88      228.12     53.30 o
  17   4   1      440.16      382.20     64.61 o
  18   4   1        0.33        0.00     67.18 o
 -17   5   1       70.51      124.26     69.58 o
 -16   5   1        3.95      102.49     65.64 o
 -15   5   1      702.81      621.46     68.21 o
 -14   5   1      481.01      422.99     61.53 o
 -13   5   1      913.92     1060.55     74.90 o
 -12   5   1       12.47        0.00     60.50 o
 -11   5   1      231.85      274.74     50.39 o
 -10   5   1        2.85       73.35     43.88 o
  -9   5   1      170.41       42.16     61.01 o
  -8   5   1      396.84      415.96     52.27 o
  -7   5   1      325.08      206.35     46.10 o
  -6   5   1    10753.63    10628.68    154.25 o
  -5   5   1     1191.44     1349.86     66.67 o
  -4   5   1    10478.69    10805.21    146.54 o
  -3   5   1     1448.91     1485.08     66.16 o
  -2   5   1      298.58      378.26     40.96 o
  -1   5   1     4708.63     5060.08    100.26 o
   0   5   1     5308.54     5416.57    104.20 o
   1   5   1      671.46      753.43     53.64 o
   2   5   1     6860.78     6716.56    115.17 o
   3   5   1     1648.31     1674.81     66.84 o
   4   5   1     4635.59     4635.73    103.52 o
   5   5   1      560.49      537.99     46.96 o
   6   5   1       52.11       87.58     47.30 o
   7   5   1       75.72        5.14     46.79 o
   8   5   1      230.99      297.70     46.45 o
   9   5   1       14.13       56.56     48.33 o
  10   5   1      589.04      610.83     54.33 o
  11   5   1       29.65       27.25     51.25 o
  12   5   1       15.49       75.41     45.25 o
  13   5   1     2107.14     1998.91    100.26 o
  14   5   1      179.25      226.23     52.62 o
  15   5   1       55.11      181.84     51.93 o
  16   5   1        1.26      105.75     54.84 o
  17   5   1      331.47      395.39     65.98 o
 -16   6   1       29.65       22.28     70.27 o
 -15   6   1        7.49        0.00     72.33 o
 -14   6   1        0.04       59.47     53.82 o
 -13   6   1        3.07        0.00     64.27 o
 -12   6   1       23.47       24.68     59.81 o
 -11   6   1       91.62        0.00     61.19 o
 -10   6   1      776.42      800.04     63.24 o
  -9   6   1        5.75      110.03     56.56 o
  -8   6   1      593.46      507.14     53.82 o
  -7   6   1      522.83      418.02     51.07 o
  -6   6   1      473.51      467.38     50.39 o
  -5   6   1      405.03      472.86     48.85 o
  -4   6   1        2.40       48.16     45.93 o
  -3   6   1      207.40      180.64     42.50 o
  -2   6   1      456.90      480.06     46.27 o
  -1   6   1      100.31       83.81     48.50 o
   0   6   1      103.16      176.70     39.08 o
   1   6   1      540.33      553.93     50.90 o
   2   6   1       91.76      100.95     40.28 o
   3   6   1      166.67      155.45     42.85 o
   4   6   1      340.21      386.65     47.30 o
   5   6   1      414.06      484.34     49.19 o
   6   6   1       39.07      111.75     43.19 o
   7   6   1     1263.71     1090.20     73.87 o
   8   6   1       58.55        0.00     54.16 o
   9   6   1       15.96        0.00     51.59 o
  10   6   1        0.02        9.08     53.30 o
  11   6   1       29.33       82.78     45.93 o
  12   6   1       12.48        0.00     53.99 o
  13   6   1      141.61        0.00     59.99 o
  14   6   1       17.30       64.96     51.42 o
  15   6   1       47.04       70.61     67.18 o
 -15   7   1      213.50      213.04     67.18 o
 -14   7   1       17.92        0.00     69.07 o
 -13   7   1      165.71      222.46     59.64 o
 -12   7   1      196.42      294.62     58.96 o
 -11   7   1       94.02        3.77     68.90 o
 -10   7   1       14.30        0.00     61.70 o
  -9   7   1      474.22      490.51     58.44 o
  -8   7   1      186.75      140.20     50.39 o
  -7   7   1      687.21      608.43     56.90 o
  -6   7   1     1880.22     1898.82     88.78 o
  -5   7   1      243.26      214.58     47.30 o
  -4   7   1      363.79      413.56     51.25 o
  -3   7   1      335.72      335.58     48.85 o
  -2   7   1      139.81       20.91     53.82 o
  -1   7   1      525.04      538.50     52.62 o
   0   7   1      494.49      450.75     50.56 o
   1   7   1        4.27        0.00     52.79 o
   2   7   1     1959.26     1761.36     81.75 o
   3   7   1      254.72      328.72     46.79 o
   4   7   1     1087.23      992.34     70.10 o
   5   7   1       42.44        0.00     51.07 o
   6   7   1      102.39       13.20     52.96 o
   7   7   1       58.13      135.91     45.76 o
   8   7   1        3.76      106.26     54.67 o
   9   7   1       42.36        4.28     58.44 o
  10   7   1       91.98      167.45     52.44 o
  11   7   1      712.79      720.69     66.16 o
  12   7   1      237.16       54.50     64.61 o
  13   7   1      716.65      848.55     73.53 o
  14   7   1        6.50       69.24     70.78 o
 -13   8   1      707.48      747.43     80.90 o
 -12   8   1      492.81      463.78     69.07 o
 -11   8   1      247.67      258.63     62.90 o
 -10   8   1      587.63      575.52     67.70 o
  -9   8   1      450.24      438.58     60.50 o
  -8   8   1       43.92       56.39     60.50 o
  -7   8   1       54.28      194.01     50.22 o
  -6   8   1       67.37        0.00     57.59 o
  -5   8   1      952.14      860.71     70.78 o
  -4   8   1     1255.57     1122.08     79.35 o
  -3   8   1      282.68      276.11     52.79 o
  -2   8   1     6130.18     5153.66    135.57 o
  -1   8   1       19.42        0.00     55.70 o
   0   8   1       92.05      167.62     46.79 o
   1   8   1        7.72        0.00     55.36 o
   2   8   1       64.95       33.08     54.50 o
   3   8   1        8.25        0.00     53.82 o
   4   8   1      206.26      185.44     48.85 o
   5   8   1      119.23      135.40     48.50 o
   6   8   1     1508.42     1303.93     86.89 o
   7   8   1      441.94      418.70     58.10 o
   8   8   1      746.65      645.45     65.13 o
   9   8   1      804.53      833.29     77.81 o
  10   8   1       63.58       47.30     62.04 o
  11   8   1       16.92       45.59     62.39 o
  12   8   1        0.15        0.00     66.16 o
 -10   9   1      137.28        0.00     72.33 o
  -9   9   1        3.95       76.10     67.87 o
  -8   9   1      237.59      202.58     57.93 o
  -7   9   1       66.78       74.38     64.27 o
  -6   9   1      204.10      328.55     56.90 o
  -5   9   1       14.54        0.00     62.39 o
  -4   9   1      210.61      256.57     53.30 o
  -3   9   1      132.52       90.84     63.76 o
  -2   9   1      210.83      178.76     54.33 o
  -1   9   1       70.24        0.00     59.30 o
   0   9   1      245.40      272.34     55.70 o
   1   9   1       43.10       85.18     59.99 o
   3   9   1      457.23      362.66     57.76 o
   4   9   1      138.04      135.91     52.79 o
   5   9   1       15.93        0.00     61.36 o
   6   9   1        6.17       38.73     50.90 o
   7   9   1       43.93       22.79     62.39 o
   8   9   1       21.80        0.00     61.19 o
   9   9   1        6.92       56.39     64.78 o
  -6  10   1       18.51       96.83     68.38 o
  -5  10   1        2.06       89.29     67.01 o
  -4  10   1      280.76      288.28     59.81 o
  -3  10   1      139.93      141.57     56.90 o
  -2  10   1      182.25      109.52     71.13 o
  -1  10   1        1.45        0.00     61.53 o
   0  10   1      250.98      330.95     59.47 o
   1  10   1        7.19        0.00     63.59 o
   2  10   1       86.15        0.00     70.95 o
   3  10   1       60.40       68.90     66.16 o
   4  10   1       22.18        1.37     61.53 o
   5  10   1       26.19        0.00     62.04 o
 -20   0   2       50.60        0.00     66.84 o
 -19   0   2        0.62        0.00     64.61 o
 -18   0   2       52.56      138.65     52.44 o
 -17   0   2      118.97      120.83     52.79 o
 -16   0   2      281.60      226.23     51.42 o
 -15   0   2      274.57      165.56     47.99 o
 -14   0   2      539.70      367.46     50.22 o
 -13   0   2      193.73      202.24     45.76 o
 -12   0   2      575.53      525.31     47.65 o
 -11   0   2     1472.04     1512.16     68.21 o
 -10   0   2     1625.33     1435.21     64.96 o
  -9   0   2        9.94       65.13     38.91 o
  -8   0   2    14551.63    13644.09    139.51 o
  -7   0   2    15042.79    15966.41    137.80 o
  -6   0   2     2834.87     2940.35     64.96 o
  -5   0   2       25.98       25.02     37.19 o
  -4   0   2    44763.74    46028.36    177.56 o
  -3   0   2     1224.70      981.89     34.62 o
  -2   0   2     6684.98     6875.61     51.42 o
  -1   0   2     1903.61     1831.12     24.34 o
   0   0   2    10094.96     7353.78     45.59 o
   1   0   2     1370.84     1038.62     27.76 o
   2   0   2       93.14      369.17     31.88 o
   3   0   2     9601.74     8263.17     80.38 o
   4   0   2     2529.41     2628.25     59.13 o
   5   0   2       82.24        0.00     37.88 o
   6   0   2     3514.73     2739.48     67.87 o
   7   0   2     3759.62     4231.08     84.15 o
   8   0   2     2997.94     2623.28     73.87 o
   9   0   2      697.24      595.58     47.30 o
  10   0   2     3165.71     3140.01     89.29 o
  11   0   2     4349.16     4453.54    108.32 o
  12   0   2      666.39      589.58     52.27 o
  13   0   2       11.87        3.08     43.02 o
  14   0   2        7.30        0.00     54.50 o
  15   0   2      425.49      616.31     59.64 o
  16   0   2        4.61        0.00     60.33 o
  17   0   2      338.58      518.62     62.39 o
  18   0   2       87.81      251.43     55.53 o
  19   0   2       83.57        0.00     67.87 o
 -20   1   2       56.52       71.81     69.58 o
 -19   1   2      187.35      231.89     55.19 o
 -18   1   2      213.53      234.63     58.79 o
 -17   1   2        1.91        0.00     59.30 o
 -16   1   2        9.79       38.73     54.50 o
 -15   1   2      461.08      439.10     54.16 o
 -14   1   2        9.10      101.98     53.82 o
 -13   1   2       96.94      123.06     45.08 o
 -12   1   2        1.55       11.14     49.70 o
 -11   1   2      901.63      989.08     61.53 o
 -10   1   2     3809.44     3726.16     89.64 o
  -9   1   2    15332.11    14819.82    158.19 o
  -8   1   2      363.49      284.68     35.82 o
  -7   1   2     1375.30     1108.71     53.13 o
  -6   1   2      215.33      110.55     34.11 o
  -5   1   2       55.00        0.00     39.25 o
  -4   1   2       56.72        0.00     37.19 o
  -3   1   2     2655.79     2490.97     49.53 o
  -2   1   2    17371.17    17128.26     94.26 o
  -1   1   2     4474.93     3690.52     45.76 o
   0   1   2     5735.10     6355.78     55.70 o
   1   1   2     4124.27     5271.92     56.73 o
   2   1   2     9246.49    10938.55     85.87 o
   3   1   2     3667.77     3892.07     64.10 o
   4   1   2     2812.52     3180.80     65.47 o
   5   1   2     2944.19     3034.61     66.84 o
   6   1   2      505.83      461.21     36.85 o
   7   1   2    12703.05    12798.98    137.63 o
   8   1   2       10.68       71.98     34.28 o
   9   1   2     1533.92     1414.81     66.16 o
  10   1   2     1060.58     1328.61     66.84 o
  11   1   2      139.38       86.89     50.90 o
  12   1   2      103.44      158.88     44.90 o
  13   1   2       59.43        0.00     51.93 o
  14   1   2       19.64        0.00     54.50 o
  16   1   2       84.90       28.28     61.36 o
  17   1   2      570.10      634.48     67.18 o
  18   1   2       14.72        0.00     67.87 o
  19   1   2       10.31        0.00     64.61 o
 -19   2   2        0.05        0.00     61.87 o
 -18   2   2       38.78        0.00     62.90 o
 -17   2   2        4.82        0.00     57.42 o
 -16   2   2      441.44      469.95     57.76 o
 -15   2   2       62.36      104.55     46.96 o
 -14   2   2       57.54       37.19     53.99 o
 -13   2   2     1191.25     1146.59     74.55 o
 -12   2   2     2653.22     2387.96     89.64 o
 -11   2   2      959.16      931.67     64.10 o
 -10   2   2      832.81      797.82     57.93 o
  -9   2   2       47.43       50.73     42.50 o
  -8   2   2      169.29      222.12     37.02 o
  -7   2   2     5050.88     4566.83     85.87 o
  -6   2   2     3961.93     3466.51     73.53 o
  -5   2   2    16210.07    15820.39    132.48 o
  -4   2   2      672.17      682.98     46.27 o
  -3   2   2     7535.39     6189.36     79.87 o
  -2   2   2     2043.38     2391.90     55.53 o
  -1   2   2      174.22      377.57     35.13 o
   0   2   2      648.93      969.38     45.42 o
   1   2   2        8.99       67.36     38.56 o
   2   2   2      170.96      224.18     33.59 o
   3   2   2      113.38      191.96     34.28 o
   4   2   2     1575.29     1787.76     57.07 o
   5   2   2      891.42     1035.02     53.82 o
   6   2   2      556.97      663.79     47.13 o
   7   2   2     1682.02     1634.54     64.10 o
   8   2   2     2366.75     2556.61     78.15 o
   9   2   2        8.14        0.00     41.99 o
  10   2   2      389.43      385.62     45.08 o
  11   2   2      100.09       56.04     51.76 o
  12   2   2       22.17       72.67     42.68 o
  13   2   2      276.91      289.65     50.39 o
  14   2   2      168.61       44.90     56.39 o
  15   2   2      541.68      581.52     58.79 o
  16   2   2        4.45        3.60     57.76 o
  17   2   2       28.29        0.00     60.16 o
  18   2   2        8.30      114.66     64.61 o
 -19   3   2      496.35      435.16     70.61 o
 -18   3   2       11.21        0.00     63.59 o
 -17   3   2      419.67      522.74     62.73 o
 -16   3   2      462.65      475.26     60.16 o
 -15   3   2     1069.77      987.37     74.90 o
 -14   3   2      111.62       18.17     59.81 o
 -13   3   2       25.79       32.56     51.07 o
 -12   3   2     2263.80     2055.29     90.49 o
 -11   3   2     1330.19     1305.47     72.67 o
 -10   3   2     6508.14     6758.20    127.34 o
  -9   3   2     1541.61     1453.21     68.21 o
  -8   3   2     5233.68     5077.05    101.80 o
  -7   3   2      204.54      209.09     37.53 o
  -6   3   2     5784.51     5353.84     95.98 o
  -5   3   2      315.05      328.04     38.56 o
  -4   3   2       19.88      100.61     32.91 o
  -3   3   2     6856.95     7806.08     98.72 o
  -2   3   2     6679.45     7785.17     96.66 o
  -1   3   2     2125.12     2511.02     62.73 o
   1   3   2        3.77        1.54     37.71 o
   2   3   2     1361.13     1134.08     51.42 o
   3   3   2     3700.23     3790.44     76.44 o
   4   3   2      411.71      404.48     40.10 o
   5   3   2     1270.07     1005.37     53.13 o
   6   3   2      334.45      265.14     37.19 o
   7   3   2     7434.62     7210.16    116.72 o
   8   3   2     6393.28     6338.30    115.69 o
   9   3   2     2706.41     2716.34     88.78 o
  10   3   2       67.82      147.91     42.85 o
  11   3   2      355.81      345.69     48.50 o
  12   3   2      588.06      568.67     52.79 o
  13   3   2      275.34      277.48     50.22 o
  14   3   2       25.85        3.60     57.76 o
  15   3   2      456.30      456.92     59.13 o
  16   3   2       87.34      169.16     54.67 o
  17   3   2      616.28      623.00     68.04 o
  18   3   2       31.60        4.97     69.76 o
 -18   4   2       33.61        0.00     64.27 o
 -17   4   2      432.77      299.07     63.59 o
 -16   4   2       86.21       52.79     67.18 o
 -15   4   2      194.07      107.80     64.44 o
 -14   4   2      310.32      268.05     53.64 o
 -13   4   2      105.84       18.17     58.79 o
 -12   4   2      716.67      631.74     59.99 o
 -11   4   2      289.14      313.30     49.87 o
 -10   4   2      236.51      180.99     45.59 o
  -9   4   2      520.50      506.28     48.85 o
  -8   4   2       39.52       50.39     47.30 o
  -7   4   2     3372.95     3362.82     91.69 o
  -6   4   2     5951.30     5661.49    108.83 o
  -5   4   2     1042.04     1231.43     59.30 o
  -4   4   2     4893.12     4600.76     89.12 o
  -3   4   2     1593.08     1772.85     62.90 o
  -2   4   2      484.57      527.36     40.79 o
  -1   4   2    14393.16    15544.45    149.45 o
   0   4   2      408.81      283.99     36.33 o
   1   4   2       12.97        0.00     40.96 o
   2   4   2     8155.89     7962.38    111.92 o
   3   4   2     4577.52     4459.19     89.81 o
   4   4   2     3556.11     3669.43     84.15 o
   5   4   2      338.52      322.90     39.08 o
   6   4   2      629.05      837.23     56.90 o
   7   4   2       86.38       94.09     38.22 o
   8   4   2      574.19      653.68     49.87 o
   9   4   2      533.92      482.12     49.02 o
  10   4   2      298.08      221.26     46.62 o
  11   4   2      157.29      262.57     47.30 o
  12   4   2        0.52        0.00     49.70 o
  13   4   2      528.31      584.78     57.42 o
  14   4   2       18.59       46.96     57.59 o
  15   4   2        6.68       18.68     62.04 o
  16   4   2      281.09      398.31     58.79 o
  17   4   2       93.25        0.00     62.56 o
 -17   5   2       14.85       20.05     66.16 o
 -16   5   2       62.22        0.00     68.38 o
 -15   5   2        7.18        0.00     58.61 o
 -14   5   2        2.01       59.13     64.78 o
 -13   5   2        5.44        0.00     56.90 o
 -12   5   2      109.68      108.66     58.27 o
 -11   5   2      720.29      515.19     57.07 o
 -10   5   2        0.31        0.00     54.33 o
  -9   5   2      102.32      159.56     48.85 o
  -8   5   2      149.83      141.57     45.59 o
  -7   5   2      400.23      355.97     46.79 o
  -6   5   2     1166.48     1022.16     65.30 o
  -5   5   2       91.19       84.15     38.56 o
  -4   5   2     1844.02     1568.21     69.41 o
  -3   5   2        0.86        0.00     42.68 o
  -2   5   2      167.79       33.42     44.05 o
  -1   5   2      864.07      917.62     56.22 o
   0   5   2      801.00      799.87     55.36 o
   1   5   2      950.44     1088.66     59.30 o
   2   5   2       21.06       62.56     35.82 o
   3   5   2     1586.49     1811.75     69.93 o
   4   5   2      444.64      401.22     43.88 o
   5   5   2      234.37      277.14     42.68 o
   6   5   2      550.61      586.49     49.02 o
   7   5   2       86.72       43.53     50.73 o
   8   5   2       93.39      100.43     50.56 o
   9   5   2       91.55      105.75     45.25 o
  10   5   2        3.13       27.42     52.10 o
  11   5   2        9.24        0.00     55.36 o
  12   5   2      110.40       93.92     46.10 o
  13   5   2       34.71        0.00     57.42 o
  14   5   2      177.42      144.99     55.02 o
  15   5   2        2.69       42.68     62.04 o
  16   5   2      235.14      203.78     58.10 o
 -16   6   2       14.51       49.36     66.33 o
 -15   6   2      472.53      425.04     66.33 o
 -14   6   2     1037.29     1162.02     90.49 o
 -13   6   2      464.15      647.68     64.10 o
 -12   6   2      413.97      485.37     61.53 o
 -11   6   2        3.00        0.00     61.19 o
 -10   6   2      228.94      247.31     54.33 o
  -9   6   2        5.47        0.00     53.99 o
  -8   6   2      549.97      543.13     53.47 o
  -7   6   2      167.43      146.88     47.30 o
  -6   6   2     5385.66     5991.75    128.03 o
  -5   6   2      544.10      573.30     52.10 o
  -4   6   2    14073.85    14424.60    186.47 o
  -3   6   2        0.98        0.00     46.79 o
  -2   6   2     2434.47     2282.39     85.52 o
  -1   6   2      438.29      453.15     46.10 o
   0   6   2       39.89       75.41     47.13 o
   1   6   2      257.67      228.29     42.68 o
   2   6   2     2569.27     2576.66     87.58 o
   3   6   2     1279.04     1242.57     70.10 o
   4   6   2     1212.17     1175.38     71.30 o
   5   6   2     1104.71     1061.58     69.93 o
   6   6   2     1185.43     1151.22     72.33 o
   7   6   2      166.31       61.87     53.13 o
   8   6   2        1.42        0.00     51.25 o
   9   6   2        1.21       76.95     54.67 o
  10   6   2        5.16       40.45     53.47 o
  11   6   2       29.70        0.00     55.53 o
  12   6   2      107.70        0.00     58.10 o
  13   6   2     2108.25     2145.27    108.15 o
  14   6   2       99.73      109.52     62.39 o
  15   6   2      665.34      621.97     69.93 o
 -15   7   2        4.05        0.00     74.04 o
 -14   7   2        8.89        0.00     69.41 o
 -13   7   2      616.35      656.25     68.73 o
 -12   7   2      173.06      165.73     60.16 o
 -11   7   2        0.63       47.30     62.21 o
 -10   7   2       70.78        0.00     58.61 o
  -9   7   2      118.91       63.07     58.27 o
  -8   7   2      548.77      462.24     54.16 o
  -7   7   2       15.11       37.71     45.42 o
  -6   7   2     2148.42     1998.74     93.24 o
  -5   7   2       55.17       31.71     52.96 o
  -4   7   2       56.80        0.00     51.59 o
  -3   7   2       44.13      109.52     43.36 o
  -2   7   2     1872.89     1721.43     82.44 o
  -1   7   2      323.50      247.49     48.16 o
   0   7   2      203.98      114.49     44.90 o
   1   7   2      449.37      376.88     49.53 o
   2   7   2      235.46      187.67     45.08 o
   3   7   2      101.80      143.45     45.59 o
   4   7   2      528.19      491.54     50.56 o
   5   7   2        4.27        0.00     51.76 o
   6   7   2       20.81       42.68     51.42 o
   7   7   2       10.09        0.00     53.13 o
   8   7   2      436.54      415.10     55.53 o
   9   7   2      138.35      205.84     52.27 o
  10   7   2       61.84      108.32     59.64 o
  11   7   2      714.96      727.55     68.38 o
  12   7   2       10.44        0.00     65.64 o
  13   7   2      114.17      210.29     54.50 o
  14   7   2       14.22       85.69     56.90 o
 -13   8   2       34.29       91.69     76.95 o
 -12   8   2       53.29        0.00     69.93 o
 -11   8   2       66.84      129.06     55.87 o
 -10   8   2        2.08       77.12     61.19 o
  -9   8   2       94.99        0.00     60.84 o
  -8   8   2      586.11      469.95     59.81 o
  -7   8   2       75.53       23.82     61.01 o
  -6   8   2       15.11       12.34     59.13 o
  -5   8   2      356.74      427.44     56.04 o
  -4   8   2      181.33      204.12     47.99 o
  -3   8   2      392.99      346.03     53.82 o
  -2   8   2       76.76       87.07     55.70 o
  -1   8   2       28.13        0.00     54.50 o
   0   8   2      717.06      688.47     56.39 o
   1   8   2      447.76      485.89     53.30 o
   2   8   2        8.09        0.00     56.39 o
   3   8   2        0.95       18.00     54.84 o
   4   8   2       37.23        0.00     56.73 o
   5   8   2      342.07      367.97     55.02 o
   6   8   2       40.81       91.86     61.19 o
   7   8   2      109.59       76.78     50.73 o
   8   8   2        0.45        0.00     57.07 o
   9   8   2      222.07      187.84     52.62 o
  10   8   2       26.20       81.75     49.36 o
  11   8   2       50.43        0.00     64.10 o
  12   8   2       35.07       92.89     72.84 o
 -10   9   2      111.81      109.69     58.79 o
  -9   9   2       76.60      106.26     55.53 o
  -8   9   2      690.74      763.71     69.76 o
  -6   9   2      577.43      601.75     63.59 o
  -5   9   2       29.35        0.00     60.33 o
  -4   9   2      122.32      141.40     50.90 o
  -3   9   2      172.74      210.81     54.33 o
  -2   9   2      639.34      547.76     62.56 o
  -1   9   2       42.96       74.55     62.39 o
   0   9   2     1758.45     1695.89     97.86 o
   1   9   2      264.74      149.45     53.82 o
   2   9   2      303.13      264.45     54.33 o
   3   9   2      185.92      209.95     53.99 o
   4   9   2       21.05        0.00     61.87 o
   5   9   2      279.00      259.65     55.02 o
   6   9   2        5.13        0.00     57.93 o
   7   9   2      153.82      149.79     56.56 o
   8   9   2      150.91      170.53     57.07 o
   9   9   2      414.03      412.53     66.33 o
  -6  10   2      180.83      118.77     73.18 o
  -5  10   2       28.41        0.00     62.73 o
  -4  10   2      270.68      274.39     61.01 o
  -3  10   2       56.82        0.00     67.18 o
  -2  10   2      378.24      418.02     63.93 o
  -1  10   2       55.18       12.00     63.07 o
   0  10   2       37.80        0.00     64.44 o
   1  10   2        0.10        0.00     65.98 o
   2  10   2      521.13      576.89     67.70 o
   3  10   2       19.08        0.00     62.39 o
   4  10   2      324.98      189.73     60.67 o
   5  10   2      174.66      149.97     61.19 o
 -20   1   3       34.97       32.39     55.87 o
 -19   1   3      600.32      528.73     66.67 o
 -18   1   3      783.99      796.96     68.21 o
 -17   1   3       27.42        0.00     58.27 o
 -16   1   3       41.19       97.86     57.24 o
 -15   1   3       21.75       28.28     44.39 o
 -14   1   3      175.87       98.55     54.16 o
 -13   1   3        8.17        0.00     49.02 o
 -12   1   3     2187.68     2218.29     82.95 o
 -11   1   3     1033.91      915.22     60.84 o
 -10   1   3     6417.89     6798.31    114.32 o
  -9   1   3     1343.20     1562.55     64.27 o
  -8   1   3     7640.32     6834.47    102.83 o
  -7   1   3      369.36      438.41     39.93 o
  -6   1   3        0.47        0.00     38.05 o
  -5   1   3      807.64      787.19     46.10 o
  -4   1   3    25933.00    25443.36    140.37 o
  -3   1   3       41.06       85.87     28.96 o
  -2   1   3    59471.38    61277.68    198.64 o
  -1   1   3     4175.61     5037.80     57.24 o
   0   1   3      852.29     1084.72     37.53 o
   1   1   3      832.49     1091.58     40.79 o
   2   1   3       35.64       84.67     31.02 o
   3   1   3        0.29       27.25     37.88 o
   4   1   3     4212.14     4094.14     73.35 o
   5   1   3       23.93       82.10     32.22 o
   6   1   3     1156.20     1021.48     52.10 o
   7   1   3     4151.56     4041.18     86.72 o
   8   1   3     3622.78     3477.65     87.58 o
   9   1   3     5462.62     5729.36    111.06 o
  10   1   3       55.10        0.00     45.59 o
  11   1   3        3.97        0.00     49.36 o
  12   1   3      932.62      957.21     70.61 o
  13   1   3      299.33      387.68     51.76 o
  14   1   3      150.56      204.81     48.67 o
  15   1   3     1604.53     1713.55     95.29 o
  16   1   3       53.12        0.00     58.96 o
  17   1   3      834.05     1213.95     90.32 o
  18   1   3       50.03      180.99     54.50 o
 -20   2   3       12.33      178.24     58.44 o
 -19   2   3      213.16      301.82     57.59 o
 -18   2   3      139.07        3.77     66.16 o
 -17   2   3     1173.45     1255.94     88.09 o
 -16   2   3     1950.75     1798.90     92.89 o
 -15   2   3      582.65      628.48     57.07 o
 -14   2   3      150.08      157.85     46.45 o
 -13   2   3       36.41       65.98     51.76 o
 -12   2   3     1045.62      981.72     66.50 o
 -11   2   3     1063.87     1011.88     64.10 o
 -10   2   3     2913.33     2625.51     81.92 o
  -9   2   3     4012.89     3806.37     89.46 o
  -8   2   3    14626.99    14387.06    151.16 o
  -7   2   3     7003.71     7243.75    103.69 o
  -6   2   3    10230.37    10046.47    113.46 o
  -5   2   3     2203.00     2013.13     58.96 o
  -4   2   3     4950.55     5022.04     77.12 o
  -3   2   3     1890.80     2207.32     60.33 o
  -2   2   3      312.99      303.36     36.16 o
  -1   2   3     1021.85     1062.44     48.33 o
   0   2   3    19651.30    21953.37    134.54 o
   1   2   3     4407.28     4457.14     70.27 o
   2   2   3     3134.71     2961.26     63.24 o
   3   2   3       19.72        0.00     40.28 o
   4   2   3     1578.74     1419.61     53.47 o
   5   2   3     2636.28     2689.95     69.07 o
   6   2   3      498.24      444.41     38.22 o
   7   2   3       20.62        0.00     40.62 o
   8   2   3      184.94       58.79     45.93 o
   9   2   3     2467.16     2307.92     82.95 o
  10   2   3      483.77      551.87     48.33 o
  11   2   3    10645.08    10989.62    168.65 o
  12   2   3      306.69      295.82     48.33 o
  13   2   3      230.81      219.55     47.13 o
  14   2   3        4.49        0.00     53.47 o
  15   2   3        0.78       21.77     55.36 o
  16   2   3      143.44      165.05     53.99 o
  17   2   3      199.11      214.24     55.53 o
  18   2   3        0.90       35.31     53.64 o
 -19   3   3       69.79       95.12     56.22 o
 -18   3   3       15.27        0.00     64.44 o
 -17   3   3       56.99        0.00     59.99 o
 -16   3   3       20.76      169.50     52.10 o
 -15   3   3        1.18       48.67     56.73 o
 -14   3   3        2.55        0.00     53.13 o
 -13   3   3       48.15      158.88     45.42 o
 -12   3   3      945.17      747.08     61.01 o
 -11   3   3     1161.05     1143.33     69.07 o
 -10   3   3       90.60       38.56     49.70 o
  -9   3   3       31.87       40.10     42.85 o
  -8   3   3      956.92      896.53     55.02 o
  -7   3   3      464.93      427.44     40.28 o
  -6   3   3     5435.50     5311.17     93.24 o
  -5   3   3     1743.58     1756.22     60.50 o
  -4   3   3        0.53        0.00     36.85 o
  -3   3   3    11793.56    12815.94    124.94 o
  -2   3   3       18.07        6.68     40.79 o
  -1   3   3      273.35      149.28     34.11 o
   0   3   3       38.98       39.59     39.59 o
   1   3   3     4487.63     4463.48     78.32 o
   2   3   3       14.76       10.45     39.08 o
   3   3   3     5476.19     5653.43     92.21 o
   4   3   3      855.02      928.24     50.56 o
   5   3   3     3897.25     3935.60     86.72 o
   6   3   3       46.12        0.00     40.10 o
   7   3   3      113.86      146.54     38.22 o
   8   3   3      115.81      176.70     39.93 o
   9   3   3        3.02       45.08     48.33 o
  10   3   3     1992.16     2067.29     84.32 o
  11   3   3        0.49       71.13     48.33 o
  12   3   3      215.41      224.86     47.65 o
  13   3   3       96.38      106.09     55.19 o
  14   3   3       22.81       93.92     45.93 o
  15   3   3      332.30      431.39     58.96 o
  16   3   3      823.77      814.78     69.41 o
  17   3   3        1.16        0.00     60.33 o
  18   3   3       17.20        0.00     68.56 o
 -18   4   3      352.58      367.11     62.04 o
 -17   4   3      181.96      269.59     57.24 o
 -16   4   3      524.57      363.00     60.84 o
 -15   4   3      350.60      424.02     58.10 o
 -14   4   3       71.85       90.84     57.42 o
 -13   4   3      874.10      723.95     59.13 o
 -12   4   3      252.49      172.76     49.19 o
 -11   4   3        0.85        0.00     51.42 o
 -10   4   3       49.99        0.00     52.44 o
  -9   4   3     1242.80     1398.70     69.58 o
  -8   4   3     5661.96     5244.16    110.72 o
  -7   4   3     1296.11     1355.34     66.67 o
  -6   4   3    11012.31    10971.97    143.45 o
  -5   4   3        4.77        0.00     40.62 o
  -4   4   3     2382.20     2733.48     74.04 o
  -3   4   3      460.63      496.17     39.93 o
  -2   4   3      225.10      300.79     35.31 o
  -1   4   3        8.62        0.00     38.56 o
   0   4   3     1295.29     1323.46     56.04 o
   1   4   3     3412.03     3586.65     80.90 o
   3   4   3     3083.52     3002.56     78.67 o
   4   4   3      959.37      809.64     54.33 o
   5   4   3      125.87       39.76     45.08 o
   6   4   3       33.02       37.19     42.50 o
   7   4   3      152.88      200.87     39.59 o
   8   4   3      314.89      340.55     45.93 o
   9   4   3      876.09      864.66     67.53 o
  10   4   3      220.14      247.49     45.59 o
  11   4   3     1252.03     1372.14     78.50 o
  12   4   3       28.11        0.00     52.27 o
  13   4   3      180.41      236.00     49.36 o
  14   4   3       70.11      158.88     53.30 o
  15   4   3        3.67       19.20     61.01 o
  16   4   3        5.14       50.39     58.96 o
  17   4   3       43.03      133.68     56.90 o
 -18   5   3       22.65      110.89     56.56 o
 -17   5   3      218.66       84.15     71.30 o
 -16   5   3        0.65      111.23     64.27 o
 -15   5   3      107.37        0.00     65.98 o
 -14   5   3      724.16      765.25     67.01 o
 -13   5   3      824.90      829.01     64.78 o
 -12   5   3     2212.34     2520.79    101.29 o
 -11   5   3       98.95      105.58     55.87 o
 -10   5   3      693.65      713.49     61.87 o
  -9   5   3      410.03      443.04     50.05 o
  -8   5   3     1365.40     1479.94     78.15 o
  -7   5   3        9.16        0.00     50.39 o
  -6   5   3       64.50      101.63     40.10 o
  -5   5   3      102.11      141.74     40.45 o
  -4   5   3    11525.40    12231.33    155.11 o
  -3   5   3     1805.92     1687.49     70.44 o
  -2   5   3    10185.53    10445.46    141.22 o
  -1   5   3      983.07     1141.79     58.44 o
   0   5   3     1075.48      959.26     58.44 o
   1   5   3      308.35      324.95     39.76 o
   2   5   3      346.21      430.36     42.16 o
   3   5   3        9.02       65.30     44.56 o
   4   5   3      439.59      438.41     45.42 o
   5   5   3     4734.13     4947.48    109.52 o
   6   5   3     1968.60     1852.37     79.01 o
   7   5   3       77.06      161.28     41.65 o
   8   5   3      792.83      769.54     55.19 o
   9   5   3        3.73        0.00     49.87 o
  10   5   3        0.09        0.00     51.07 o
  11   5   3       17.17        0.00     51.25 o
  12   5   3        4.96        0.00     56.04 o
  13   5   3      101.75        0.00     61.87 o
  14   5   3       55.02        0.00     63.76 o
  15   5   3      847.01      938.35     74.04 o
  16   5   3       18.09        0.00     65.81 o
 -16   6   3       69.95       76.10     60.33 o
 -15   6   3       91.69      135.57     69.07 o
 -14   6   3       68.65        0.00     67.18 o
 -13   6   3       49.80      106.78     53.64 o
 -12   6   3        0.10       87.58     49.87 o
 -11   6   3      107.21        0.00     61.87 o
 -10   6   3       65.33      109.52     47.65 o
  -9   6   3        0.75       58.96     50.90 o
  -8   6   3       31.00       82.44     43.88 o
  -7   6   3        0.49       57.42     49.70 o
  -6   6   3      981.78     1112.66     72.15 o
  -5   6   3        2.35       77.98     47.82 o
  -4   6   3      415.37      490.00     49.70 o
  -3   6   3      337.86      363.86     45.42 o
  -2   6   3     1939.38     1969.26     81.92 o
  -1   6   3        9.59        0.00     46.79 o
   0   6   3      115.66      152.02     41.30 o
   1   6   3        1.24        0.00     47.99 o
   2   6   3      270.03      272.85     44.90 o
   3   6   3     3049.64     3278.67     97.35 o
   4   6   3       85.92      157.33     43.19 o
   5   6   3        5.39       89.81     43.36 o
   6   6   3     1085.02      857.29     68.56 o
   7   6   3      802.52      782.90     63.76 o
   8   6   3       87.14       41.99     56.56 o
   9   6   3       46.76       11.48     53.99 o
  10   6   3        1.09       37.88     44.73 o
  11   6   3       35.86       12.85     55.19 o
  12   6   3       14.19       99.23     57.07 o
  13   6   3      107.47       31.02     58.79 o
  14   6   3       84.05        0.00     67.01 o
  15   6   3        8.94       64.27     55.02 o
 -15   7   3       33.75        0.00     67.70 o
 -14   7   3      162.29      223.66     61.87 o
 -13   7   3      627.42      648.02     69.41 o
 -12   7   3      126.63        0.17     65.13 o
 -11   7   3      148.96       23.99     66.16 o
 -10   7   3      383.33      380.65     54.33 o
  -9   7   3      100.85       18.85     54.67 o
  -8   7   3       58.30        0.00     54.16 o
  -7   7   3        4.11        0.00     49.53 o
  -6   7   3      340.02      412.70     50.56 o
  -5   7   3      866.95      756.68     62.21 o
  -4   7   3     1294.99     1163.73     74.73 o
  -3   7   3       26.66        0.00     53.82 o
  -2   7   3      880.67      843.40     63.59 o
  -1   7   3       17.92       89.81     51.25 o
   0   7   3      166.46      186.64     45.93 o
   1   7   3       49.60       19.02     50.56 o
   2   7   3       50.80       30.16     49.70 o
   3   7   3     1454.14     1460.75     80.21 o
   4   7   3      814.61      785.65     66.67 o
   5   7   3     1054.50     1062.10     76.61 o
   6   7   3       31.33       29.82     54.67 o
   7   7   3       77.52      152.54     47.99 o
   8   7   3       19.39       92.89     56.56 o
   9   7   3      240.16      195.38     52.79 o
  10   7   3        0.29       66.84     57.42 o
  11   7   3       20.47        0.00     58.61 o
  12   7   3       31.36        0.00     63.76 o
  13   7   3      347.21      352.03     61.19 o
 -13   8   3       15.35      129.91     72.50 o
 -12   8   3       25.78      108.66     64.27 o
 -11   8   3      304.12      284.68     61.01 o
 -10   8   3      340.66      199.33     57.24 o
  -9   8   3       26.26        0.00     58.44 o
  -8   8   3      109.37      150.31     51.93 o
  -7   8   3       11.04       10.45     59.30 o
  -6   8   3     2382.48     1970.46     98.72 o
  -5   8   3      591.97      512.62     55.87 o
  -4   8   3      569.92      480.23     57.93 o
  -3   8   3       18.34       69.24     59.13 o
  -2   8   3       10.27       47.99     56.56 o
  -1   8   3       37.12      103.69     46.79 o
   0   8   3       38.49      144.31     46.45 o
   1   8   3     1195.21     1041.53     77.98 o
   2   8   3     2316.20     2232.85     98.38 o
   3   8   3      647.60      628.48     60.16 o
   4   8   3      995.23      850.95     68.56 o
   5   8   3     1161.76     1204.01     83.81 o
   6   8   3      154.63        3.43     61.70 o
   7   8   3      354.84      440.64     58.61 o
   8   8   3       42.38       39.08     60.33 o
   9   8   3      706.51      675.44     67.01 o
  10   8   3        7.02       71.98     58.96 o
  11   8   3      339.44      454.01     63.76 o
 -10   9   3       13.67        0.00     71.30 o
  -9   9   3       69.74        0.00     67.87 o
  -8   9   3        5.88        5.14     60.50 o
  -7   9   3      126.57       96.32     64.61 o
  -6   9   3      122.93       84.15     51.07 o
  -5   9   3        1.45      105.58     62.90 o
  -4   9   3      340.51      166.76     56.39 o
  -3   9   3      143.24      233.43     54.50 o
  -2   9   3      282.87      352.20     59.47 o
  -1   9   3       16.92       54.50     58.61 o
   0   9   3      125.39        0.00     58.10 o
   1   9   3       67.78        0.00     58.44 o
   2   9   3        2.74       25.71     59.64 o
   3   9   3       24.38        0.00     59.30 o
   4   9   3      354.22      242.34     59.99 o
   5   9   3       12.77       41.82     64.61 o
   6   9   3      102.88      100.09     52.96 o
   7   9   3        0.42        0.00     62.73 o
   8   9   3      212.06      291.02     58.61 o
   9   9   3       56.28      123.74     65.81 o
  -6  10   3        0.62        0.00     63.24 o
  -5  10   3       12.85       91.35     68.38 o
  -4  10   3      363.57      302.50     62.56 o
  -3  10   3       51.39      156.48     55.70 o
  -2  10   3       65.93        0.00     65.47 o
  -1  10   3       24.04      127.86     55.19 o
   0  10   3       56.94      187.84     54.50 o
   1  10   3      190.30      232.75     59.64 o
   2  10   3      515.12      469.09     64.27 o
   3  10   3       97.52      218.69     56.04 o
   4  10   3        4.05        0.00     62.56 o
 -20   0   4        0.19        0.00     61.53 o
 -19   0   4     1650.41     1597.52     99.75 o
 -18   0   4     1071.55     1057.13     86.55 o
 -17   0   4      330.14      282.96     56.04 o
 -16   0   4      725.50      680.76     58.44 o
 -15   0   4      342.95      348.78     51.25 o
 -14   0   4       24.57       71.13     52.96 o
 -13   0   4       37.10       39.08     50.05 o
 -12   0   4      443.37      486.57     46.62 o
 -11   0   4     2112.39     2139.10     76.44 o
 -10   0   4     5135.00     4617.73     95.46 o
  -9   0   4      627.83      666.02     50.39 o
  -8   0   4    69844.40    66377.35    306.10 o
  -7   0   4     5411.63     5487.70     87.58 o
  -6   0   4      106.51        0.00     38.05 o
  -5   0   4       64.52        0.00     38.73 o
  -4   0   4    20396.62    20491.25    122.71 o
  -3   0   4     2125.86     1261.25     42.16 o
  -2   0   4     1900.34     2064.38     43.53 o
  -1   0   4    13641.56    13469.11     85.35 o
   0   0   4    95583.06    85694.41    253.14 o
   1   0   4     8676.10    10270.30     85.87 o
   2   0   4    21569.05    20704.11    127.51 o
   3   0   4      732.55     1146.08     49.02 o
   4   0   4    14176.68    14301.71    124.94 o
   5   0   4      442.92      284.51     35.65 o
   6   0   4      237.75      220.58     34.11 o
   7   0   4     3013.37     2931.09     78.67 o
   8   0   4       41.18        0.00     38.91 o
   9   0   4     8655.68     8723.86    136.60 o
  10   0   4        8.08       96.32     38.22 o
  11   0   4     4351.96     4163.38    110.37 o
  12   0   4        1.47       48.16     43.36 o
  13   0   4        9.39       61.70     51.76 o
  14   0   4     1432.18     1527.76     86.38 o
  15   0   4     1037.67      818.55     68.38 o
  16   0   4        8.35       54.16     65.81 o
  17   0   4      659.51      653.51     69.24 o
  18   0   4      832.67      975.03     76.95 o
 -20   1   4      229.21      124.60     68.21 o
 -19   1   4        0.97        0.00     57.93 o
 -18   1   4        6.58       94.78     58.79 o
 -17   1   4      340.03      235.83     54.67 o
 -16   1   4      256.18      356.32     51.76 o
 -15   1   4      128.98      141.91     46.62 o
 -14   1   4      569.63      492.91     52.62 o
 -13   1   4       15.10       16.62     50.56 o
 -12   1   4      816.90      742.46     58.79 o
 -11   1   4        0.11       85.87     45.25 o
 -10   1   4      256.25      288.45     39.59 o
  -9   1   4      922.61      985.83     55.19 o
  -8   1   4     1601.43     1469.15     59.30 o
  -7   1   4     1751.53     1304.44     53.47 o
  -6   1   4       57.45        0.00     38.73 o
  -5   1   4    14966.04    14209.68    117.40 o
  -4   1   4    17532.79    19959.94    127.51 o
  -3   1   4     3015.36     2991.76     57.07 o
  -2   1   4     2870.52     4070.31     61.36 o
  -1   1   4     1913.63     1916.47     47.82 o
   0   1   4      804.80      867.40     41.13 o
   1   1   4      560.91      968.69     44.05 o
   2   1   4     7626.38     9236.14     93.24 o
   3   1   4     2213.34     2268.50     59.30 o
   4   1   4     5330.09     4929.66     81.41 o
   5   1   4      184.03      255.03     34.62 o
   6   1   4       66.22       89.81     34.11 o
   7   1   4     3117.56     2798.95     76.95 o
   8   1   4       93.41        0.00     42.85 o
   9   1   4     4208.26     4411.38    101.46 o
  10   1   4      159.49      123.06     42.68 o
  11   1   4      260.08      228.80     46.27 o
  12   1   4       77.23       44.22     51.59 o
  13   1   4     1466.35     1335.46     80.21 o
  14   1   4       39.03       40.96     55.02 o
  15   1   4      332.80      410.99     58.27 o
  16   1   4        0.33        0.00     59.47 o
  17   1   4      362.48      394.02     61.87 o
  18   1   4       59.17        0.00     72.50 o
 -20   2   4        6.02        0.00     65.47 o
 -19   2   4      295.39      289.48     63.24 o
 -18   2   4       99.18      232.57     55.36 o
 -17   2   4      145.69       53.99     63.07 o
 -16   2   4      509.65      606.72     62.73 o
 -15   2   4       13.20        0.00     53.30 o
 -14   2   4      123.31      110.55     58.61 o
 -13   2   4       16.44       89.64     44.05 o
 -12   2   4      196.59      279.88     44.90 o
 -11   2   4     1729.62     1609.00     73.18 o
 -10   2   4     2250.24     2265.07     77.30 o
  -9   2   4     3583.39     3750.33     86.89 o
  -8   2   4     6174.35     5814.88    100.61 o
  -7   2   4     9688.21    10283.84    121.34 o
  -6   2   4      258.21      336.44     34.62 o
  -5   2   4     2932.42     2710.51     65.64 o
  -4   2   4     2499.39     2285.81     63.24 o
  -3   2   4     1191.91     1519.53     55.70 o
  -2   2   4     2175.33     1794.96     55.87 o
  -1   2   4     6629.59     7141.26     84.49 o
   0   2   4     5469.49     6939.19     84.15 o
   1   2   4     1083.31     1076.49     49.53 o
   2   2   4      663.74      593.35     44.56 o
   3   2   4      195.92      331.98     36.33 o
   4   2   4     6648.86     6470.10     96.15 o
   5   2   4       38.20       45.42     32.05 o
   6   2   4      835.12      992.17     54.33 o
   7   2   4      463.66      524.79     45.76 o
   8   2   4      194.40      212.18     39.42 o
   9   2   4     2888.04     2692.18     88.95 o
  10   2   4     1184.09     1197.49     69.76 o
  11   2   4     1614.78     1587.92     78.15 o
  12   2   4     1117.53     1352.26     76.95 o
  13   2   4      106.76        0.00     59.13 o
  14   2   4       21.33       62.21     48.85 o
  15   2   4        5.64       83.12     62.21 o
  16   2   4        1.04        0.00     59.30 o
  17   2   4       86.64      128.20     65.13 o
 -19   3   4       15.21        0.00     62.39 o
 -18   3   4       16.70        0.00     61.87 o
 -17   3   4      418.15      587.69     63.24 o
 -16   3   4      787.44      836.72     67.87 o
 -15   3   4      425.17      420.93     54.50 o
 -14   3   4     5443.68     5178.17    131.28 o
 -13   3   4     1835.47     1790.84     87.92 o
 -12   3   4     2218.62     1904.99     86.72 o
 -11   3   4       72.36       80.21     50.90 o
 -10   3   4     3682.35     3270.61     93.92 o
  -9   3   4      892.74      996.28     59.64 o
  -8   3   4      584.52      602.77     43.88 o
  -7   3   4     2913.97     3369.68     81.58 o
  -6   3   4     9003.71     8379.03    114.14 o
  -5   3   4     1172.32     1029.19     55.70 o
  -4   3   4     3537.92     3514.84     76.95 o
  -3   3   4     1552.45     1761.02     58.27 o
  -2   3   4     3525.15     3051.58     68.56 o
  -1   3   4      267.88       77.81     42.68 o
   0   3   4      122.44      164.19     34.62 o
   1   3   4     2745.09     2453.09     64.96 o
   2   3   4      293.86      496.68     39.93 o
   3   3   4    10848.10    10164.73    122.37 o
   4   3   4     3363.59     2979.42     75.93 o
   5   3   4     4558.07     4605.22     93.06 o
   6   3   4      290.68      265.14     38.05 o
   7   3   4     1114.43     1193.72     63.41 o
   8   3   4      166.36      204.47     42.68 o
   9   3   4       22.35        0.00     45.76 o
  10   3   4     1088.86     1019.93     69.76 o
  11   3   4     1022.79      927.56     72.33 o
  12   3   4      105.16      193.16     46.96 o
  13   3   4     1620.62     1772.67     89.98 o
  14   3   4       40.48      144.14     49.53 o
  15   3   4     1205.57     1378.31     92.72 o
  16   3   4      330.62      270.79     58.27 o
  17   3   4       81.72      131.63     57.76 o
 -19   4   4       60.77      136.25     60.50 o
 -18   4   4       34.04       32.91     62.56 o
 -17   4   4      834.12      910.42     76.61 o
 -16   4   4      600.91      492.40     60.67 o
 -15   4   4      212.20      219.89     51.42 o
 -14   4   4        5.13       76.78     54.67 o
 -13   4   4       51.93        0.00     54.50 o
 -12   4   4      489.17      376.71     50.90 o
 -11   4   4        5.24        0.00     50.90 o
 -10   4   4     2612.93     2518.90     89.12 o
  -9   4   4     1575.01     1627.17     74.90 o
  -8   4   4     3588.01     3724.79     94.78 o
  -7   4   4     3081.51     2919.27     85.87 o
  -6   4   4      732.21     1008.11     56.39 o
  -5   4   4     2646.37     2694.06     77.81 o
  -4   4   4      163.20      249.20     36.16 o
  -3   4   4      385.28      468.92     41.30 o
  -2   4   4     4562.48     4977.13     92.72 o
  -1   4   4     1720.07     1960.52     64.96 o
   0   4   4     5801.67     6754.60    104.20 o
   1   4   4     3098.06     3133.84     77.98 o
   2   4   4     5218.30     5528.15    100.09 o
   3   4   4      324.90      457.95     39.93 o
   4   4   4       95.64       39.59     35.13 o
   5   4   4       66.73      127.17     38.05 o
   6   4   4       12.54       47.82     37.71 o
   7   4   4     1083.94      981.72     64.10 o
   8   4   4      336.75      469.26     48.85 o
   9   4   4       18.54       60.16     51.07 o
  10   4   4      135.02      182.19     44.90 o
  11   4   4     1124.06      997.65     76.27 o
  12   4   4        4.81        0.00     53.82 o
  13   4   4        2.60       89.12     56.90 o
  14   4   4       39.39       89.12     50.05 o
  15   4   4      237.24      240.46     57.07 o
  16   4   4        0.02       73.53     54.50 o
  17   4   4       82.93      107.97     67.18 o
 -18   5   4       92.70        0.00     70.27 o
 -17   5   4        1.60        0.00     65.64 o
 -16   5   4      844.22      947.95     74.04 o
 -15   5   4        0.26        0.00     56.90 o
 -14   5   4       25.16        0.00     59.64 o
 -13   5   4      133.05       67.01     58.96 o
 -12   5   4      169.48      160.25     48.33 o
 -11   5   4     1255.46     1191.67     75.75 o
 -10   5   4        8.60        0.00     47.13 o
  -9   5   4      143.12      143.28     43.36 o
  -8   5   4     1667.36     1526.22     78.15 o
  -7   5   4      171.38      197.78     42.50 o
  -6   5   4     4493.87     4605.05    106.43 o
  -5   5   4     2344.88     2781.30     84.32 o
  -4   5   4     2527.22     2767.42     82.95 o
  -3   5   4      651.99      710.75     51.25 o
  -2   5   4        2.14        4.80     42.50 o
  -1   5   4       11.76        0.00     41.65 o
   0   5   4      945.01      853.86     58.27 o
   1   5   4        1.30        0.00     41.13 o
   2   5   4      797.59      991.48     59.47 o
   3   5   4     4133.86     4418.23    101.80 o
   4   5   4      913.47      796.27     61.19 o
   5   5   4     1000.11     1216.69     66.50 o
   6   5   4     1714.32     1609.68     79.18 o
   7   5   4      229.47      193.33     46.10 o
   8   5   4       40.43       75.58     49.36 o
   9   5   4      254.94      203.95     47.30 o
  10   5   4       49.87       20.22     53.13 o
  11   5   4      145.28      144.31     48.50 o
  12   5   4       72.22        1.20     57.07 o
  13   5   4      344.09      350.49     57.59 o
  14   5   4       36.19      103.35     63.41 o
  15   5   4       35.84        0.00     62.39 o
  16   5   4       86.76      103.69     59.47 o
 -17   6   4      586.17      649.22     71.98 o
 -16   6   4      169.83      107.97     71.13 o
 -15   6   4      169.50        0.00     70.10 o
 -14   6   4      223.12      303.70     57.07 o
 -13   6   4      826.49      848.72     67.70 o
 -12   6   4      396.71      400.88     57.59 o
 -11   6   4      235.54      100.43     59.81 o
 -10   6   4     1592.80     1557.41     86.72 o
  -9   6   4      310.92      291.53     48.16 o
  -8   6   4     1902.53     1818.26     84.32 o
  -7   6   4        0.20       40.28     51.76 o
  -6   6   4      999.42      997.48     70.44 o
  -5   6   4        3.99        0.00     49.70 o
  -4   6   4        1.83        0.00     48.33 o
  -3   6   4      366.69      300.27     45.93 o
  -2   6   4     2200.36     2309.64     84.15 o
  -1   6   4     1656.63     1770.79     76.44 o
   0   6   4       14.81        0.00     47.65 o
   1   6   4     1058.42     1190.81     69.76 o
   2   6   4     2638.26     2666.64     91.18 o
   3   6   4      146.33      133.85     43.53 o
   4   6   4      103.50      160.08     44.39 o
   5   6   4        5.36       89.29     43.19 o
   6   6   4      699.73      685.56     56.90 o
   7   6   4        2.71       82.61     54.84 o
   8   6   4      184.97       81.07     45.93 o
   9   6   4     1195.60     1188.41     80.21 o
  10   6   4       25.94        0.00     55.53 o
  11   6   4      572.47      652.82     62.39 o
  12   6   4       46.06        0.00     60.84 o
  13   6   4        1.51        0.00     69.76 o
  14   6   4       73.22       39.76     63.07 o
 -15   7   4      697.82      758.40     74.38 o
 -14   7   4      799.64      792.33     71.64 o
 -13   7   4      690.24      816.50     71.81 o
 -12   7   4      756.78      736.80     69.76 o
 -11   7   4       11.81       11.65     62.73 o
 -10   7   4       14.02        0.00     55.19 o
  -9   7   4      984.00      799.87     65.98 o
  -8   7   4      337.60      255.20     51.07 o
  -7   7   4        0.34        5.66     51.42 o
  -6   7   4      709.77      565.93     55.70 o
  -5   7   4       56.84        9.77     54.16 o
  -4   7   4     1686.04     1790.50     84.84 o
  -3   7   4      973.50     1007.25     72.33 o
  -2   7   4      136.93      216.98     45.59 o
  -1   7   4        3.06        0.00     51.07 o
   0   7   4     1461.36     1300.84     75.41 o
   1   7   4       22.72        4.28     52.62 o
   2   7   4      205.25      230.86     46.10 o
   3   7   4     1048.12     1011.54     72.33 o
   4   7   4      213.78      291.02     50.05 o
   5   7   4     1205.29     1204.18     77.30 o
   6   7   4      283.39      292.56     50.39 o
   7   7   4      672.73      667.39     59.99 o
   8   7   4       45.12       69.93     56.90 o
   9   7   4      280.30      296.33     55.19 o
  10   7   4       91.47        1.20     62.39 o
  11   7   4      146.87       94.44     63.24 o
  12   7   4      124.76       65.13     67.18 o
  13   7   4     1106.50     1128.77     90.15 o
 -13   8   4       22.31        0.17     65.30 o
 -12   8   4       69.55       96.32     63.76 o
 -11   8   4      105.59      169.67     53.82 o
 -10   8   4       57.92        8.74     63.41 o
  -9   8   4      141.88      209.61     52.10 o
  -8   8   4        0.43       48.16     61.87 o
  -7   8   4       71.64      125.63     50.90 o
  -6   8   4       16.72       68.21     50.05 o
  -5   8   4        0.36       70.44     55.70 o
  -4   8   4      140.93      232.75     49.53 o
  -3   8   4       32.57       72.67     57.07 o
  -2   8   4       24.62       97.86     45.42 o
  -1   8   4        0.27       78.50     56.39 o
   0   8   4      395.67      364.03     52.96 o
   1   8   4      126.76        0.00     55.53 o
   2   8   4       13.86       88.95     56.90 o
   3   8   4       36.93       16.28     55.36 o
   4   8   4       37.15        0.00     53.47 o
   5   8   4      210.16      385.45     53.99 o
   6   8   4       54.52        0.00     61.01 o
   7   8   4       65.47        3.60     60.33 o
   8   8   4      214.24      123.23     69.07 o
   9   8   4      234.36      137.97     70.27 o
  10   8   4        1.04        0.00     61.36 o
  11   8   4        6.23       82.10     57.24 o
 -10   9   4        0.24        0.00     64.61 o
  -9   9   4       48.00       93.92     53.64 o
  -8   9   4        8.19       33.25     67.18 o
  -7   9   4       49.46        0.00     62.73 o
  -6   9   4      671.05      594.55     64.44 o
  -5   9   4        2.50       94.26     50.22 o
  -4   9   4      574.28      591.46     63.24 o
  -3   9   4      305.69      295.65     56.56 o
  -2   9   4      304.50      201.21     56.22 o
  -1   9   4      515.60      474.06     60.33 o
   0   9   4       42.17        0.00     60.33 o
   1   9   4       41.72       34.62     63.76 o
   2   9   4      229.25      303.02     54.33 o
   3   9   4      872.57      748.80     68.73 o
   4   9   4      801.04      670.82     67.70 o
   5   9   4     1510.93     1554.50     97.52 o
   6   9   4      201.79      274.05     56.39 o
   7   9   4       26.89        0.00     60.33 o
   8   9   4       19.79        0.00     65.98 o
  -6  10   4      172.69      118.09     68.38 o
  -5  10   4      524.11      509.37     68.56 o
  -4  10   4      101.17       68.38     65.47 o
  -3  10   4       77.69       60.16     64.27 o
  -2  10   4      824.78      753.60     72.67 o
  -1  10   4      140.76       97.52     67.01 o
   0  10   4      402.74      438.41     65.81 o
   1  10   4      201.64      206.87     57.42 o
   2  10   4       58.53        0.00     64.10 o
   3  10   4       36.29        0.00     62.90 o
   4  10   4        2.92        0.00     67.70 o
 -20   1   5       22.65       81.92     65.30 o
 -19   1   5      224.72      310.73     56.73 o
 -18   1   5      119.43       92.55     53.30 o
 -17   1   5      469.70      384.08     57.93 o
 -16   1   5      260.10      235.15     53.13 o
 -15   1   5      371.15      288.62     48.85 o
 -14   1   5      651.79      748.97     61.53 o
 -13   1   5      339.14      398.82     48.33 o
 -12   1   5      284.82      413.90     45.93 o
 -11   1   5       63.83       45.42     45.42 o
 -10   1   5     1535.94     1568.72     66.16 o
  -9   1   5      327.28      392.31     39.08 o
  -8   1   5     7341.68     6338.47     99.75 o
  -7   1   5       95.62       31.71     39.59 o
  -6   1   5       16.89       26.74     37.88 o
  -5   1   5      600.24      705.44     45.93 o
  -4   1   5    10238.57    10524.13     99.75 o
  -3   1   5     1167.50     1474.97     51.25 o
  -2   1   5     1536.76     1850.31     53.47 o
  -1   1   5     2542.57     2716.34     58.10 o
   0   1   5     7115.82     7310.42     81.75 o
   1   1   5    11968.53    12390.73    106.43 o
   2   1   5      384.26      522.39     43.88 o
   3   1   5     1174.94     1065.35     50.39 o
   4   1   5     1411.40     1541.99     57.07 o
   5   1   5        2.08       43.19     38.39 o
   6   1   5     6685.70     6672.17    106.09 o
   7   1   5      325.19      333.35     39.59 o
   8   1   5      217.50      221.09     40.10 o
   9   1   5      558.62      482.80     45.93 o
  10   1   5      210.86      200.87     44.73 o
  11   1   5     3341.45     3374.99    102.32 o
  12   1   5      128.72       96.66     56.39 o
  13   1   5      728.71      617.00     58.27 o
  14   1   5     1217.54     1296.56     85.52 o
  15   1   5       72.17       12.34     63.76 o
  16   1   5       30.74       78.67     62.21 o
  17   1   5       77.85       91.69     56.39 o
  18   1   5      314.77      281.93     64.44 o
 -20   2   5      122.64       79.52     74.55 o
 -19   2   5      784.82      880.42     76.95 o
 -18   2   5      742.11      790.96     69.41 o
 -17   2   5       98.64       82.10     52.79 o
 -16   2   5      272.27      263.42     51.76 o
 -15   2   5     1284.36     1213.26     79.35 o
 -14   2   5      215.03      237.03     47.99 o
 -13   2   5      294.57      271.82     48.85 o
 -12   2   5     4346.25     4098.25    106.26 o
 -11   2   5       29.92       57.76     40.10 o
 -10   2   5    11575.04    11078.75    147.39 o
  -9   2   5      231.03      184.41     37.02 o
  -8   2   5     3307.43     3107.45     78.32 o
  -7   2   5     2367.62     2526.61     68.38 o
  -6   2   5      277.56      255.71     35.48 o
  -5   2   5     1799.09     1711.49     57.42 o
  -4   2   5     2045.96     2356.08     62.90 o
  -3   2   5        7.13        0.00     42.50 o
  -2   2   5     3272.19     3615.10     69.93 o
  -1   2   5      758.81     1043.93     49.70 o
   0   2   5    22425.65    24020.66    153.74 o
   1   2   5     3098.37     2606.65     63.59 o
   2   2   5     6603.69     6307.62     89.81 o
   3   2   5     1439.27     1094.32     53.13 o
   4   2   5      721.08      999.20     52.79 o
   5   2   5     5211.46     4852.70     91.69 o
   6   2   5      255.69      183.21     37.88 o
   7   2   5     8473.08     8174.90    127.17 o
   8   2   5       59.52       83.98     44.73 o
   9   2   5     2921.40     2831.00     91.35 o
  10   2   5       54.21       37.19     48.16 o
  11   2   5       43.24        5.14     52.44 o
  12   2   5      375.25      354.43     49.70 o
  13   2   5     1009.56     1114.37     79.01 o
  14   2   5       23.13        0.00     61.01 o
  15   2   5     1235.51     1359.46     90.66 o
  16   2   5      426.49      533.88     64.44 o
  17   2   5      615.34      747.77     70.61 o
 -19   3   5        7.18       44.73     65.64 o
 -18   3   5       34.13       24.68     63.76 o
 -17   3   5       92.25        0.00     62.56 o
 -16   3   5      411.29      452.98     56.90 o
 -14   3   5      147.54      198.81     48.50 o
 -13   3   5      397.94      415.79     53.13 o
 -12   3   5     1961.28     1920.93     86.89 o
 -11   3   5        8.73        0.00     47.82 o
 -10   3   5     3982.14     3548.09     97.01 o
  -9   3   5     1322.53     1354.49     66.16 o
  -8   3   5      978.72     1076.32     57.24 o
  -7   3   5      650.50      757.37     51.93 o
  -6   3   5       16.20        0.00     39.59 o
  -5   3   5     1388.64     1806.44     65.47 o
  -4   3   5      561.50      581.69     41.13 o
  -3   3   5      447.40      484.86     38.56 o
  -2   3   5      251.21      207.21     34.62 o
  -1   3   5       11.90       16.11     40.10 o
   0   3   5     2196.71     2181.95     63.76 o
   1   3   5     3176.02     2815.06     70.27 o
   2   3   5    14012.53    14587.59    142.60 o
   3   3   5     9097.34     9378.57    120.49 o
   4   3   5      717.38      826.95     52.44 o
   5   3   5     2143.52     2084.77     70.27 o
   6   3   5      331.24      326.84     40.79 o
   7   3   5      312.83      306.27     42.16 o
   8   3   5      495.83      413.73     46.27 o
   9   3   5     1385.69     1379.85     74.38 o
  10   3   5      250.83      291.19     45.76 o
  11   3   5        0.58        0.00     50.73 o
  12   3   5        4.42       18.68     54.50 o
  13   3   5        1.08       74.90     54.67 o
  14   3   5        0.03       74.73     58.61 o
  15   3   5      144.47      139.17     54.67 o
  16   3   5       10.78      107.12     64.61 o
 -19   4   5      232.26      224.52     62.73 o
 -18   4   5      134.98        0.00     67.18 o
 -17   4   5      210.94      178.93     55.36 o
 -16   4   5       33.24       87.75     62.90 o
 -15   4   5        5.62       20.91     57.42 o
 -14   4   5      709.09      887.11     70.78 o
 -13   4   5      958.65      837.06     69.41 o
 -12   4   5     2076.81     1913.38     87.41 o
 -11   4   5      390.30      431.21     51.93 o
 -10   4   5     1593.37     1770.10     78.84 o
  -9   4   5     1032.82      902.70     63.76 o
  -8   4   5      836.59      854.54     59.47 o
  -7   4   5      749.80      863.29     57.76 o
  -6   4   5      361.01      393.85     41.82 o
  -5   4   5      754.38      852.83     55.87 o
  -4   4   5     2562.65     2600.14     75.93 o
  -3   4   5      286.15      294.27     37.71 o
  -2   4   5     8137.24     8546.30    118.43 o
  -1   4   5    10639.07    10459.86    129.91 o
   0   4   5     1746.65     1814.32     64.96 o
   1   4   5     1229.60     1114.37     58.27 o
   2   4   5      389.47      386.31     40.28 o
   3   4   5     4281.47     4136.30     92.89 o
   4   4   5        0.38       51.25     44.73 o
   5   4   5     4589.85     4571.45    102.49 o
   6   4   5      833.97      968.18     62.56 o
   7   4   5      969.89     1001.42     64.27 o
   8   4   5      425.26      425.22     49.19 o
   9   4   5      540.72      536.10     52.27 o
  10   4   5        0.77        0.00     50.56 o
  11   4   5       83.85        0.00     53.64 o
  13   4   5      458.99      489.66     58.79 o
  14   4   5       44.05       55.36     60.16 o
  15   4   5      156.98      104.89     66.50 o
  16   4   5       91.94       39.25     68.56 o
 -18   5   5       48.27       32.56     68.04 o
 -17   5   5       78.35       49.19     67.70 o
 -16   5   5      693.44      690.87     67.18 o
 -15   5   5      577.92      674.93     63.93 o
 -14   5   5     1211.21     1174.70     85.87 o
 -13   5   5      193.83      291.88     50.90 o
 -12   5   5      604.20      651.62     57.07 o
 -11   5   5      674.25      748.11     56.56 o
 -10   5   5      160.14      108.15     44.22 o
  -9   5   5     1048.74      971.26     67.18 o
  -8   5   5     4730.18     4848.76    112.26 o
  -7   5   5      114.58       54.33     48.67 o
  -6   5   5    13245.70    13660.03    173.45 o
  -5   5   5      256.64      235.15     42.85 o
  -4   5   5     3484.51     3616.82     93.92 o
  -3   5   5      680.78      662.08     51.76 o
  -2   5   5      477.26      447.50     43.36 o
  -1   5   5      119.77       32.22     45.25 o
   0   5   5       68.37        2.74     43.02 o
   1   5   5      340.89      332.84     41.99 o
   2   5   5     6091.90     6395.20    119.63 o
   3   5   5     5708.74     5798.43    114.66 o
   4   5   5      276.94      343.63     42.68 o
   5   5   5     4068.94     4294.49    106.60 o
   6   5   5        0.01        0.00     48.50 o
   7   5   5       35.29       62.56     49.53 o
   8   5   5      169.60      244.06     47.13 o
   9   5   5     1273.51     1226.29     77.81 o
  10   5   5       15.70        0.00     55.87 o
  11   5   5      390.13      494.11     56.56 o
  12   5   5       19.70        0.00     59.99 o
  13   5   5      865.30      829.86     70.78 o
  14   5   5      338.82      262.40     57.93 o
  15   5   5      120.75      162.82     58.44 o
 -17   6   5       63.16       44.56     66.84 o
 -16   6   5        0.19        0.00     65.64 o
 -15   6   5       43.99        0.00     64.44 o
 -14   6   5       27.71       85.35     62.56 o
 -13   6   5      355.67      347.23     57.76 o
 -12   6   5       38.64      133.34     47.65 o
 -11   6   5       61.34       98.38     54.50 o
 -10   6   5      475.20      500.28     54.50 o
  -8   6   5      923.60      876.65     68.38 o
  -7   6   5      670.83      660.88     53.47 o
  -6   6   5      514.32      500.46     51.25 o
  -5   6   5       49.95       31.02     50.73 o
  -4   6   5      192.79      222.63     45.76 o
  -3   6   5      239.57      204.12     45.25 o
  -2   6   5        1.07       19.02     47.65 o
  -1   6   5      577.18      607.57     51.93 o
   0   6   5      142.47      144.82     41.65 o
   1   6   5      485.81      588.04     48.33 o
   2   6   5      163.84       43.70     54.16 o
   3   6   5       37.52       98.55     42.33 o
   4   6   5      286.07      274.74     46.62 o
   5   6   5      330.31      280.22     46.96 o
   6   6   5      221.39      132.31     46.10 o
   7   6   5      363.90      299.24     50.56 o
   8   6   5      347.69      294.27     50.39 o
   9   6   5      172.48      164.70     47.47 o
  10   6   5      284.37      343.81     53.82 o
  11   6   5       72.75        0.00     58.27 o
  12   6   5       13.38        0.00     56.90 o
  13   6   5      112.60      165.56     57.07 o
  14   6   5       25.48        0.00     64.78 o
 -15   7   5       24.37        0.00     70.44 o
 -14   7   5      711.72      698.24     69.07 o
 -13   7   5       37.75        0.00     62.90 o
 -12   7   5      199.00      213.21     53.99 o
 -11   7   5       20.00       41.65     59.64 o
 -10   7   5        0.26       18.17     52.62 o
  -9   7   5       21.80       67.70     51.07 o
  -8   7   5      408.00      243.03     53.13 o
  -7   7   5       50.44       16.80     53.64 o
  -6   7   5     3037.41     2683.44    102.66 o
  -5   7   5      116.97       82.27     56.04 o
  -4   7   5       33.72        0.00     50.39 o
  -3   7   5       23.14       37.02     51.07 o
  -2   7   5        3.38       37.19     51.42 o
  -1   7   5      163.01      118.26     44.05 o
   0   7   5      195.18      146.71     46.10 o
   1   7   5       77.02      116.54     43.53 o
   2   7   5       57.43       12.51     51.07 o
   3   7   5      405.97      367.80     51.93 o
   4   7   5     1324.91     1370.25     79.18 o
   5   7   5      387.97      439.27     54.50 o
   6   7   5        0.06       63.93     44.56 o
   7   7   5       59.07      106.43     48.16 o
   8   7   5        4.23        0.00     57.07 o
   9   7   5      267.37      193.67     54.16 o
  10   7   5      101.99       91.18     52.79 o
  11   7   5      826.97      879.74     70.95 o
  12   7   5       26.28        0.00     61.87 o
  13   7   5      582.53      595.06     69.07 o
 -13   8   5      289.48      320.15     64.27 o
 -12   8   5      222.30      180.82     57.93 o
 -11   8   5      181.27      152.36     54.50 o
 -10   8   5     1822.42     1595.80     96.66 o
  -9   8   5        6.70        0.00     60.67 o
  -8   8   5       61.37       22.28     60.84 o
  -7   8   5      106.58      189.90     52.79 o
  -6   8   5      752.51      736.12     62.21 o
  -5   8   5      485.95      376.03     57.24 o
  -4   8   5      537.98      577.58     58.27 o
  -3   8   5      125.19       90.49     56.56 o
  -2   8   5      517.77      457.78     55.02 o
  -1   8   5      432.78      456.75     55.53 o
   0   8   5      261.17      261.88     51.25 o
   1   8   5      451.14      447.84     56.90 o
   2   8   5        0.04       53.13     53.64 o
   3   8   5       13.87        0.00     55.36 o
   4   8   5      114.12      172.59     49.02 o
   5   8   5      716.99      727.37     63.59 o
   6   8   5      333.50      408.76     56.39 o
   7   8   5     1218.12     1459.72     92.72 o
   8   8   5       70.96      115.17     63.07 o
   9   8   5      569.83      527.19     66.50 o
  10   8   5       27.30       20.05     62.73 o
  11   8   5       29.59      121.34     57.07 o
 -10   9   5        0.40      132.65     66.67 o
  -9   9   5        0.81        0.00     63.76 o
  -8   9   5       82.62      109.00     65.98 o
  -7   9   5        7.52       59.81     49.53 o
  -6   9   5       71.90      107.29     63.41 o
  -5   9   5       25.34      163.33     52.96 o
  -4   9   5       86.27      108.66     51.59 o
  -3   9   5      248.61      222.29     55.87 o
  -2   9   5       74.48      131.97     51.42 o
  -1   9   5       22.50       60.84     50.73 o
   0   9   5      257.85      268.91     56.39 o
   1   9   5      148.81       74.21     63.41 o
   2   9   5       19.02        0.00     59.47 o
   3   9   5       74.57      182.01     52.96 o
   4   9   5        6.33      101.98     52.27 o
   5   9   5       74.64       34.96     63.59 o
   6   9   5       24.35        0.00     63.41 o
   7   9   5       14.66        0.00     66.16 o
   8   9   5      120.61       14.40     70.78 o
  -6  10   5      398.80      430.01     66.33 o
  -5  10   5        4.52        0.00     67.53 o
  -4  10   5        1.32       21.59     68.73 o
  -3  10   5      453.23      539.19     66.67 o
  -2  10   5       91.82      110.20     65.64 o
  -1  10   5       47.83      112.09     54.67 o
   0  10   5       93.90       36.33     60.33 o
   2  10   5      302.04      366.60     62.21 o
   3  10   5       87.93      103.52     72.33 o
 -20   0   6      111.33      136.60     54.16 o
 -19   0   6       86.69       18.34     66.67 o
 -18   0   6       30.83        0.00     62.04 o
 -17   0   6      219.54      229.32     52.27 o
 -16   0   6     1019.64      946.41     76.78 o
 -15   0   6      386.82      433.44     50.90 o
 -14   0   6      767.78      680.24     56.04 o
 -13   0   6      126.53      161.79     42.33 o
 -12   0   6     5811.70     5668.69    116.54 o
 -11   0   6       43.26       71.98     44.39 o
 -10   0   6      473.25      412.19     39.76 o
  -9   0   6        2.60        0.00     38.22 o
  -8   0   6      306.04      314.84     36.51 o
  -7   0   6      439.98      696.01     45.08 o
  -3   0   6     4361.89     5549.06     75.41 o
  -2   0   6    28791.34    29739.22    152.36 o
  -1   0   6     2618.08     3203.94     61.70 o
   0   0   6    20683.53    19004.96    129.06 o
   1   0   6     2676.11     2517.87     59.99 o
   2   0   6        8.21       52.96     33.76 o
   4   0   6     2512.71     2682.24     68.73 o
   5   0   6       23.75        0.00     38.91 o
   6   0   6       50.51       58.79     39.93 o
   7   0   6     1736.64     1610.37     68.56 o
   8   0   6        0.86        0.00     43.53 o
   9   0   6      547.47      555.64     48.50 o
  10   0   6      188.44       26.39     52.96 o
  11   0   6     2576.20     2552.32     94.95 o
  12   0   6       20.53        0.00     52.79 o
  13   0   6      290.60      323.75     54.50 o
  14   0   6      341.56      307.81     56.04 o
  15   0   6     1290.21     1324.49     93.92 o
  16   0   6       69.34       44.39     62.56 o
  17   0   6      223.22      266.85     62.04 o
 -20   1   6      340.61      427.96     65.47 o
 -19   1   6      158.90      258.97     57.24 o
 -18   1   6      707.92      676.30     65.30 o
 -17   1   6      104.14      152.88     52.10 o
 -16   1   6       17.42        0.00     54.84 o
 -15   1   6       11.80       35.31     44.90 o
 -14   1   6      165.31      109.69     46.10 o
 -13   1   6       41.45       68.04     41.99 o
 -12   1   6       29.13       69.07     47.82 o
 -11   1   6       12.59       12.51     45.76 o
 -10   1   6     1533.26     1603.51     66.33 o
  -9   1   6     2385.58     2453.09     73.70 o
  -8   1   6    12566.93    12341.20    136.25 o
  -7   1   6        3.46       40.10     32.22 o
  -6   1   6     1238.24     1222.52     51.59 o
  -5   1   6      756.87      619.06     45.25 o
  -4   1   6    11405.94    10208.95    102.66 o
  -3   1   6       11.79        0.00     39.42 o
  -2   1   6       22.53      391.45     38.22 o
  -1   1   6    24024.63    22750.32    143.45 o
   0   1   6      462.04      488.80     39.93 o
   1   1   6     8615.44     9790.24    101.98 o
   2   1   6      178.00       86.38     33.59 o
   3   1   6      243.31      245.26     34.62 o
   4   1   6      113.50      221.43     35.13 o
   5   1   6     5537.43     5206.45     93.92 o
   6   1   6      312.59      378.43     39.59 o
   7   1   6     2636.64     2457.37     76.44 o
   8   1   6      468.17      471.49     45.25 o
   9   1   6     7373.78     7472.21    133.85 o
  10   1   6       88.64       10.11     52.10 o
  11   1   6        4.14        0.00     54.67 o
  12   1   6      101.47        7.54     53.30 o
  13   1   6       83.76      107.46     62.21 o
  14   1   6      162.94      180.47     54.16 o
  15   1   6       24.84        2.40     66.16 o
  16   1   6      192.52      266.34     58.44 o
  17   1   6      241.44      340.89     62.39 o
 -20   2   6      130.37      104.55     70.27 o
 -19   2   6       22.33      156.48     51.76 o
 -18   2   6       20.61       97.18     53.13 o
 -17   2   6       12.29       40.10     59.64 o
 -16   2   6      644.14      529.59     59.64 o
 -15   2   6      491.41      506.11     54.84 o
 -14   2   6      291.68      305.76     49.02 o
 -13   2   6        7.13        0.00     53.82 o
 -12   2   6      820.74      786.50     63.41 o
 -11   2   6      406.86      457.78     45.76 o
 -10   2   6      107.15       90.49     37.71 o
  -9   2   6        1.80       72.15     41.30 o
  -8   2   6      921.18      955.49     53.99 o
  -7   2   6     1832.47     2040.73     65.47 o
  -6   2   6      821.80      887.28     49.36 o
  -5   2   6     2235.64     3011.47     69.58 o
  -4   2   6     2654.03     2895.10     69.41 o
  -3   2   6     5136.72     5704.51     87.41 o
  -2   2   6     1912.69     1743.02     57.93 o
  -1   2   6        0.21        0.00     39.42 o
   0   2   6     1943.13     1580.38     56.22 o
   1   2   6        0.15        0.00     39.76 o
   2   2   6     6205.61     6107.96     92.38 o
   3   2   6      575.06      387.51     37.53 o
   4   2   6        1.56        0.00     39.42 o
   5   2   6     1004.83      933.90     54.33 o
   6   2   6      135.99       43.02     40.10 o
   7   2   6     5461.03     5539.12    109.86 o
   8   2   6        1.54       46.27     37.36 o
   9   2   6      388.04      412.53     47.30 o
  10   2   6      179.34      171.56     45.93 o
  11   2   6       88.66       52.44     43.19 o
  12   2   6        0.74        0.00     52.27 o
  13   2   6       22.00        0.00     54.16 o
  14   2   6       79.37      145.51     52.62 o
  15   2   6      505.77      568.15     63.59 o
  16   2   6       28.39       10.63     64.27 o
  17   2   6        0.54       87.92     56.56 o
 -20   3   6      307.39      364.20     66.33 o
 -19   3   6      269.17      344.32     62.39 o
 -18   3   6     1183.02     1251.31     89.46 o
 -17   3   6      459.94      474.75     61.53 o
 -16   3   6      481.57      451.44     58.61 o
 -14   3   6      382.63      419.90     52.79 o
 -13   3   6        0.04        0.00     50.90 o
 -12   3   6      321.63      322.90     48.85 o
 -11   3   6      945.34     1052.84     66.67 o
 -10   3   6    10062.14     9456.55    146.71 o
  -9   3   6      167.75      194.35     39.42 o
  -8   3   6     1993.88     1808.49     68.90 o
  -7   3   6       81.83       30.34     41.99 o
  -6   3   6     2295.04     2132.08     67.87 o
  -5   3   6      961.24      842.20     54.16 o
  -4   3   6      902.07     1298.78     57.59 o
  -3   3   6     7301.14     7443.42    104.20 o
  -2   3   6        7.78        0.00     39.76 o
  -1   3   6     3126.53     3547.41     75.93 o
   0   3   6     4628.55     4394.24     84.49 o
   1   3   6     2958.97     3070.26     74.38 o
   2   3   6     1924.48     1991.02     64.96 o
   3   3   6       64.20       31.88     40.79 o
   4   3   6     8455.80     9293.90    128.20 o
   5   3   6       31.88        0.00     40.45 o
   6   3   6       78.62       18.51     43.02 o
   7   3   6     4266.48     4352.42    105.58 o
   8   3   6        8.44       45.93     48.16 o
   9   3   6     7154.10     7108.52    140.54 o
  10   3   6       89.06       35.99     53.30 o
  11   3   6      924.26      884.71     64.44 o
  12   3   6     1040.63     1039.82     75.93 o
  13   3   6       19.72      103.18     49.02 o
  14   3   6      111.68      148.25     51.76 o
  15   3   6      204.22      279.88     57.76 o
  16   3   6        5.78       39.76     63.93 o
 -19   4   6       14.50       54.33     67.87 o
 -18   4   6        0.35       44.73     65.98 o
 -17   4   6       25.84       83.81     52.96 o
 -16   4   6       26.82       54.50     60.16 o
 -15   4   6      142.27        0.00     58.61 o
 -14   4   6      738.26      719.15     62.04 o
 -13   4   6      303.05      216.46     48.85 o
 -12   4   6      948.32      914.19     68.73 o
 -11   4   6       85.84        0.00     51.42 o
 -10   4   6      103.09       78.32     49.19 o
  -9   4   6      102.57       88.44     40.28 o
  -8   4   6        8.39        0.00     44.39 o
  -7   4   6      111.00        7.88     47.47 o
  -6   4   6     5896.07     6887.60    121.17 o
  -5   4   6     2300.94     2438.52     76.61 o
  -4   4   6     3500.10     3824.03     89.12 o
  -3   4   6     1105.35     1127.91     57.93 o
  -2   4   6      184.51      124.26     36.16 o
  -1   4   6     1692.88     1631.45     64.78 o
   0   4   6      415.83      521.88     41.48 o
   1   4   6      192.91      237.37     36.85 o
   2   4   6      160.78      185.44     37.53 o
   3   4   6     1177.03     1005.88     58.96 o
   4   4   6     1054.68     1116.77     61.87 o
   5   4   6     2934.76     2710.86     87.92 o
   6   4   6      215.89      323.75     44.39 o
   7   4   6     1177.52     1217.20     72.84 o
   8   4   6       73.14        0.00     52.10 o
   9   4   6      563.33      531.48     54.50 o
  10   4   6      343.45      229.32     48.33 o
  11   4   6       84.00       86.89     54.50 o
  12   4   6       46.31       82.10     51.07 o
  13   4   6      424.38      541.42     59.47 o
  14   4   6      363.88      337.64     58.96 o
  15   4   6      242.74      246.80     61.19 o
  16   4   6       73.88        0.00     66.33 o
 -18   5   6       39.27      104.89     57.59 o
 -17   5   6       34.58       61.36     65.98 o
 -16   5   6      162.85      233.77     56.22 o
 -15   5   6       92.07        0.00     67.18 o
 -14   5   6       27.66       92.72     50.39 o
 -13   5   6        5.07        0.00     55.87 o
 -12   5   6     1057.50     1145.39     76.10 o
 -11   5   6       41.43        0.00     51.07 o
 -10   5   6       58.10       58.27     52.10 o
  -9   5   6      345.38      437.73     48.50 o
  -8   5   6      159.52      184.07     47.47 o
  -7   5   6       78.55       81.24     51.42 o
  -6   5   6        7.66       67.53     47.47 o
  -5   5   6      467.00      544.67     46.45 o
  -4   5   6       11.10        0.00     43.88 o
  -3   5   6      263.72      250.57     41.65 o
  -2   5   6      378.47      430.53     44.22 o
  -1   5   6      612.39      549.30     48.33 o
   0   5   6      238.49      356.83     41.30 o
   1   5   6       29.98        8.40     45.93 o
   2   5   6       73.90       78.67     49.02 o
   3   5   6      283.73      364.54     43.70 o
   5   5   6      144.21      212.01     43.70 o
   6   5   6      219.56      191.96     45.42 o
   7   5   6      611.18      535.93     53.13 o
   8   5   6     2320.37     2182.12     91.86 o
   9   5   6       25.64        0.00     51.76 o
  10   5   6       29.65       70.10     53.64 o
  11   5   6       69.19      152.02     49.02 o
  12   5   6      188.19      224.86     54.16 o
  13   5   6        2.55       74.21     50.90 o
  14   5   6       22.81        0.00     63.07 o
  15   5   6       64.84        0.00     66.67 o
 -17   6   6      377.05      362.14     66.50 o
 -16   6   6      190.32       92.21     59.13 o
 -15   6   6       22.77       69.24     53.99 o
 -14   6   6     1426.38     1596.66     98.72 o
 -13   6   6      132.09      198.47     52.96 o
 -12   6   6     1586.19     1676.35     89.98 o
 -11   6   6      130.58      190.76     44.90 o
 -10   6   6      209.64      210.12     46.79 o
  -9   6   6      474.09      463.09     49.87 o
  -8   6   6      323.49      289.30     49.36 o
  -7   6   6     2835.61     2861.68     99.75 o
  -6   6   6     5941.45     5979.07    131.97 o
  -5   6   6      898.01     1153.62     72.84 o
  -4   6   6     1241.32     1246.00     71.98 o
  -3   6   6       40.11       10.63     51.07 o
  -2   6   6     1054.37     1404.53     72.50 o
  -1   6   6        0.47        0.00     46.27 o
   0   6   6      167.70       88.61     51.93 o
   1   6   6      186.19      177.73     43.70 o
   2   6   6      953.56     1028.16     69.58 o
   3   6   6       72.08      159.22     45.25 o
   4   6   6      352.78      362.14     49.70 o
   5   6   6     3319.62     3107.79    106.26 o
   6   6   6       26.48        0.00     50.90 o
   7   6   6      938.85     1071.52     73.87 o
   8   6   6        4.26       63.24     44.22 o
   9   6   6        5.48        0.00     56.56 o
  10   6   6       58.08      165.05     50.22 o
  11   6   6      462.38      432.76     58.27 o
  12   6   6       50.31        7.71     58.96 o
  13   6   6     1897.39     2104.14    112.43 o
  14   6   6        3.26       30.34     65.13 o
 -15   7   6      121.32      198.13     57.24 o
 -14   7   6       82.40       50.39     61.01 o
 -13   7   6      385.66      474.40     59.13 o
 -12   7   6      759.05      838.43     71.47 o
 -11   7   6        1.43       61.19     57.07 o
 -10   7   6      212.13      259.14     50.39 o
  -9   7   6       14.95        8.40     53.64 o
  -8   7   6      619.86      586.32     58.10 o
  -7   7   6       80.36       18.85     54.67 o
  -6   7   6      293.51       61.36     57.24 o
  -5   7   6      125.00      141.74     45.76 o
  -4   7   6      102.82       70.10     54.33 o
  -3   7   6       70.44       10.28     56.73 o
  -2   7   6       26.05       47.13     44.05 o
  -1   7   6      139.30      144.99     44.90 o
   0   7   6        9.63        0.00     50.22 o
   1   7   6        2.61        0.00     49.53 o
   2   7   6       23.06        0.00     50.56 o
   3   7   6     1875.66     1985.88     91.01 o
   4   7   6      203.57      174.82     47.30 o
   5   7   6      113.98        0.00     54.50 o
   6   7   6       66.36      146.19     47.82 o
   7   7   6       25.02        0.00     54.33 o
   8   7   6        0.61        0.00     55.36 o
   9   7   6     1303.06     1362.03     89.46 o
  10   7   6        5.80      112.77     60.50 o
  11   7   6      380.38      367.11     62.90 o
  12   7   6       51.62        0.00     63.41 o
 -13   8   6       22.73      127.34     67.01 o
 -12   8   6       31.92       61.36     67.53 o
 -11   8   6       68.00       27.42     51.07 o
 -10   8   6      321.51      385.28     57.59 o
  -9   8   6        3.60       46.45     61.36 o
  -8   8   6       57.91        0.00     61.19 o
  -7   8   6        2.84        0.00     58.27 o
  -6   8   6       80.88        0.00     59.99 o
  -5   8   6      206.61      220.75     53.47 o
  -4   8   6      316.89      333.69     53.64 o
  -3   8   6       27.16       25.02     56.73 o
  -2   8   6        0.32       73.01     47.65 o
  -1   8   6        0.66        0.00     55.53 o
   0   8   6       10.16        0.00     55.87 o
   1   8   6      836.65      892.08     71.30 o
   2   8   6      298.89      251.77     53.13 o
   3   8   6       26.54       33.93     57.07 o
   4   8   6      135.09      187.16     52.44 o
   5   8   6        9.95        0.00     56.90 o
   6   8   6       63.15      178.24     52.44 o
   7   8   6      251.80      224.52     55.02 o
   8   8   6        6.32        0.00     60.84 o
   9   8   6       81.25        0.00     67.53 o
  10   8   6       12.13       81.24     68.56 o
 -10   9   6      137.52        0.00     69.58 o
  -9   9   6       18.78        0.00     65.47 o
  -8   9   6      201.42      291.02     59.64 o
  -7   9   6      235.02      324.27     58.79 o
  -6   9   6      452.55      363.52     60.67 o
  -5   9   6      153.63      124.77     53.47 o
  -4   9   6      343.49      343.12     56.90 o
  -3   9   6      210.58      235.66     56.56 o
  -2   9   6      349.00      301.82     58.10 o
  -1   9   6       72.95      271.65     52.62 o
   0   9   6      706.66      778.45     66.33 o
   1   9   6      369.30      471.66     58.96 o
   2   9   6      147.77      119.12     63.59 o
   3   9   6      586.76      573.98     65.47 o
   4   9   6        0.26        0.00     63.76 o
   5   9   6       19.03        0.00     63.41 o
   6   9   6        3.01       38.22     66.84 o
   7   9   6      462.81      473.03     69.76 o
  -6  10   6      402.04      430.53     69.76 o
  -5  10   6        9.13       85.52     65.81 o
  -4  10   6      221.84       37.71     74.90 o
  -3  10   6        7.14       90.84     53.47 o
  -2  10   6      174.10      272.34     59.47 o
  -1  10   6       26.92        0.00     66.33 o
   0  10   6        5.06        0.00     61.70 o
   1  10   6       43.41       17.48     64.44 o
 -20   1   7      942.38      968.00     80.55 o
 -19   1   7      378.10      417.50     62.04 o
 -18   1   7      488.12      545.19     62.04 o
 -17   1   7       14.14        0.00     56.73 o
 -16   1   7      255.05      278.51     51.25 o
 -15   1   7        4.46        0.00     52.96 o
 -14   1   7      450.64      377.40     48.85 o
 -13   1   7      134.87      116.37     44.22 o
 -12   1   7     3751.35     3486.91     98.38 o
 -11   1   7       13.37        0.00     44.39 o
 -10   1   7     9172.32     9056.53    131.80 o
  -9   1   7     3702.53     3720.34     86.38 o
  -8   1   7     1865.55     1976.11     66.33 o
  -7   1   7      489.91      368.49     37.19 o
  -6   1   7      294.25      360.09     35.65 o
  -5   1   7     3733.55     3675.95     72.15 o
  -4   1   7     1056.15     1198.01     51.93 o
  -3   1   7        7.19       30.51     39.93 o
  -2   1   7     8588.10     9118.57    101.12 o
  -1   1   7      607.68      705.78     47.47 o
   0   1   7      636.59      510.05     38.05 o
   1   1   7     9974.97    10138.85    110.03 o
   2   1   7     3780.91     3973.99     76.95 o
   3   1   7      504.33      452.81     37.88 o
   4   1   7      646.88      475.78     39.59 o
   5   1   7      208.44      279.88     37.53 o
   6   1   7       88.81       78.67     43.88 o
   7   1   7    10505.63    10603.14    149.28 o
   8   1   7      154.79      204.30     41.82 o
   9   1   7     3064.15     2880.87     94.26 o
  10   1   7      911.12      982.23     71.64 o
  11   1   7      233.70      202.75     48.85 o
  12   1   7       84.17      145.85     46.79 o
  13   1   7      328.15      316.21     54.16 o
  14   1   7      104.85       83.81     52.27 o
  15   1   7      527.25      547.24     66.16 o
  16   1   7      215.66      171.05     58.61 o
  17   1   7      459.55      360.77     69.07 o
 -20   2   7       51.52      114.14     67.87 o
 -19   2   7      341.12      283.82     60.33 o
 -18   2   7      891.89      918.30     78.67 o
 -17   2   7      568.95      644.08     62.21 o
 -16   2   7     2814.03     2650.36    107.12 o
 -15   2   7        0.40       57.07     51.93 o
 -14   2   7     1693.51     1725.37     83.29 o
 -13   2   7       43.21       97.69     52.96 o
 -12   2   7       14.41        0.00     48.50 o
 -11   2   7      886.42     1006.05     63.93 o
 -10   2   7      861.71      769.36     56.56 o
  -9   2   7       18.67       60.84     42.50 o
  -8   2   7     3707.39     3638.24     83.64 o
  -7   2   7      131.94      158.71     34.62 o
  -6   2   7     1295.38     1521.76     58.10 o
  -5   2   7     1150.63     1162.87     53.82 o
  -4   2   7     5366.34     5228.56     88.78 o
  -3   2   7     4404.90     4537.69     83.64 o
  -2   2   7    13184.34    13704.25    129.23 o
  -1   2   7     2039.40     2065.58     61.70 o
   0   2   7     3164.38     3502.67     73.87 o
   1   2   7     7466.69     7618.06    102.49 o
   2   2   7       85.26       30.85     38.91 o
   3   2   7     4508.85     4386.70     86.04 o
   4   2   7        1.35        0.00     40.10 o
   5   2   7       28.01        0.00     41.13 o
   6   2   7      232.92      332.49     40.79 o
   7   2   7     2466.27     2454.63     82.44 o
   8   2   7      166.74      137.45     44.05 o
   9   2   7     1539.12     1378.31     76.95 o
  10   2   7      465.18      440.30     52.10 o
  11   2   7     3320.39     3302.66    109.35 o
  12   2   7      350.31      279.36     53.13 o
  13   2   7     1182.55     1605.06     87.58 o
  14   2   7      130.32      139.85     51.59 o
  15   2   7        8.65        0.00     61.53 o
  16   2   7       92.51        0.00     65.30 o
 -20   3   7      198.60      184.07     60.16 o
 -19   3   7       11.63       20.57     65.47 o
 -18   3   7       81.83      192.30     54.16 o
 -17   3   7        0.75       42.68     58.44 o
 -16   3   7       60.03       48.16     60.50 o
 -15   3   7        8.89       26.22     55.02 o
 -14   3   7      772.43      632.25     58.61 o
 -13   3   7      708.56      736.12     60.50 o
 -12   3   7      618.17      603.80     52.44 o
 -11   3   7     2747.22     2923.72     92.21 o
 -10   3   7      215.57      191.78     41.82 o
  -9   3   7      459.50      526.85     44.56 o
  -8   3   7      842.98      953.09     56.90 o
  -7   3   7      159.99      169.50     36.85 o
  -6   3   7      295.67      283.48     39.59 o
  -5   3   7     4287.37     5095.05     97.01 o
  -4   3   7      457.59      396.77     39.93 o
  -3   3   7    22035.73    23601.61    184.76 o
  -2   3   7     2255.70     2370.48     69.07 o
  -1   3   7      604.99      706.64     49.36 o
   0   3   7        0.08       56.73     39.25 o
   1   3   7     3679.39     3702.00     82.95 o
   2   3   7     2700.35     2742.22     74.73 o
   3   3   7        0.28       31.02     41.82 o
   4   3   7      157.32      166.76     37.19 o
   5   3   7        1.27        0.00     44.90 o
   6   3   7     1124.58     1141.28     66.33 o
   7   3   7      297.52      302.16     44.22 o
   8   3   7       32.47       15.08     48.33 o
   9   3   7       23.31        0.00     49.87 o
  10   3   7      121.01      110.55     57.07 o
  11   3   7        2.90        0.00     52.44 o
  12   3   7        3.32        0.00     53.64 o
  13   3   7        3.71       35.48     58.44 o
  14   3   7       72.90        0.00     60.50 o
  15   3   7       65.11      123.74     54.16 o
  16   3   7      190.68      233.09     58.96 o
 -19   4   7        0.21      135.57     68.90 o
 -18   4   7      215.74      277.31     58.27 o
 -17   4   7       21.19      117.23     63.24 o
 -16   4   7     1437.70     1292.61     90.84 o
 -15   4   7        1.37        0.00     58.61 o
 -14   4   7      498.84      456.58     56.90 o
 -13   4   7      102.28      139.34     45.59 o
 -12   4   7      301.81      346.38     48.67 o
 -11   4   7       39.57       84.84     51.59 o
 -10   4   7      339.70      350.66     46.45 o
  -9   4   7      249.91      291.19     44.73 o
  -8   4   7     1901.78     1785.36     76.27 o
  -7   4   7     3114.27     3339.17     94.26 o
  -6   4   7     4972.06     5202.68    107.63 o
  -5   4   7      164.18      110.03     38.39 o
  -4   4   7     4388.78     4553.29     96.49 o
  -3   4   7       36.82        0.00     40.62 o
  -2   4   7     1131.12     1087.80     59.99 o
  -1   4   7      566.22      514.17     42.33 o
   0   4   7      380.97      432.76     41.30 o
   1   4   7     8864.67     8726.26    127.86 o
   2   4   7       11.74       14.91     42.33 o
   3   4   7     7498.12     7312.13    124.26 o
   4   4   7      198.69      180.30     39.93 o
   5   4   7     1412.08     1745.94     73.53 o
   6   4   7        6.57       85.01     49.53 o
   7   4   7       38.12       37.88     51.93 o
   8   4   7       32.87       39.42     53.82 o
   9   4   7      750.99      681.44     58.96 o
  10   4   7      709.74      766.45     61.53 o
  11   4   7      509.63      592.66     60.33 o
  12   4   7      122.41      251.43     51.76 o
  13   4   7      512.49      573.12     64.10 o
  14   4   7       48.89       13.54     60.84 o
  15   4   7      213.33      263.42     59.64 o
 -18   5   7       77.62      135.74     58.10 o
 -17   5   7        0.47        0.00     65.64 o
 -16   5   7        2.39       28.96     65.98 o
 -15   5   7       29.88        0.00     59.47 o
 -14   5   7      694.63      854.37     68.73 o
 -13   5   7       11.88        0.00     55.19 o
 -12   5   7     1019.05     1162.02     77.30 o
 -11   5   7       25.56       23.99     51.59 o
 -10   5   7     1069.15     1057.81     71.30 o
  -9   5   7        1.75      100.95     53.30 o
  -8   5   7      853.17      841.86     68.56 o
  -7   5   7      382.65      393.34     47.99 o
  -6   5   7      185.10      152.71     43.70 o
  -5   5   7     2912.34     3149.27     95.98 o
  -4   5   7     2295.66     2358.31     82.10 o
  -3   5   7     5310.79     5320.77    112.60 o
  -2   5   7     4814.39     4971.65    108.83 o
  -1   5   7      829.67      889.85     62.04 o
   0   5   7      123.77      133.00     39.42 o
   1   5   7       52.67       47.13     46.79 o
   2   5   7       29.07       66.16     47.65 o
   3   5   7      116.76       59.81     42.33 o
   4   5   7       11.95        0.00     45.59 o
   5   5   7     1781.78     1751.42     81.07 o
   6   5   7       74.64       22.45     50.39 o
   7   5   7     1368.23     1247.37     77.30 o
   8   5   7      127.87      104.89     45.59 o
   9   5   7      642.32      801.41     63.59 o
  10   5   7      279.64      300.62     52.27 o
  11   5   7       73.88        0.00     63.24 o
  12   5   7       99.04        0.00     60.84 o
  13   5   7      121.34        0.00     65.47 o
  14   5   7      346.81      445.78     64.44 o
 -17   6   7      162.51        0.00     71.13 o
 -16   6   7       60.40       18.00     56.39 o
 -15   6   7       20.59       67.87     51.93 o
 -14   6   7      132.06       28.11     65.64 o
 -13   6   7        1.81       62.56     61.53 o
 -12   6   7      156.38      156.31     47.30 o
 -11   6   7      129.49      170.87     45.76 o
 -10   6   7      158.27      212.35     45.25 o
  -9   6   7       69.60      153.91     46.96 o
  -8   6   7        1.12       91.01     45.25 o
  -7   6   7     1479.72     1477.37     81.75 o
  -6   6   7     1535.15     1293.81     78.84 o
  -5   6   7     1786.81     1836.77     87.24 o
  -4   6   7       48.69      105.92     44.05 o
  -3   6   7      636.17      656.25     55.19 o
  -2   6   7      623.09      652.48     53.64 o
  -1   6   7      350.24      344.66     48.33 o
   0   6   7     1161.05     1104.26     70.78 o
   1   6   7        4.55        0.00     51.07 o
   2   6   7       68.18       81.58     43.19 o
   3   6   7       15.40       77.64     43.36 o
   4   6   7       94.60       17.82     52.10 o
   5   6   7      880.92      738.17     57.07 o
   6   6   7      681.01      603.12     55.53 o
   7   6   7      534.58      425.22     55.02 o
   8   6   7       40.53       50.56     57.42 o
   9   6   7       34.30        0.00     59.64 o
  10   6   7        0.92       77.30     49.02 o
  11   6   7        8.75        0.00     58.79 o
  12   6   7      287.77      457.95     60.16 o
  13   6   7       96.34       95.46     53.99 o
 -15   7   7       63.43       67.36     65.30 o
 -14   7   7      248.50      370.03     57.42 o
 -13   7   7       70.78       90.66     58.61 o
 -12   7   7      457.27      522.22     58.27 o
 -11   7   7       41.87       74.90     54.16 o
 -10   7   7      125.40      162.13     49.87 o
  -9   7   7       18.25        0.00     57.42 o
  -8   7   7      111.95      104.38     48.16 o
  -7   7   7       80.35       90.66     46.45 o
  -6   7   7       15.62        0.00     53.30 o
  -5   7   7      635.75      563.53     53.47 o
  -4   7   7      348.15      356.15     50.39 o
  -3   7   7      718.85      751.54     62.04 o
  -2   7   7       14.12       57.24     51.76 o
  -1   7   7      867.42      772.28     63.24 o
   0   7   7      213.60      323.58     48.33 o
   1   7   7      172.18      161.96     46.27 o
   2   7   7        3.89        0.00     51.59 o
   3   7   7       27.07       18.51     51.93 o
   4   7   7        0.39       63.59     54.16 o
   5   7   7      478.77      472.86     56.73 o
   6   7   7      165.78      111.57     60.16 o
   7   7   7      535.21      534.56     59.47 o
   8   7   7       79.79        0.00     58.10 o
   9   7   7      104.78      147.57     54.16 o
  10   7   7        4.63        0.00     58.10 o
  11   7   7        0.05        0.00     60.50 o
  12   7   7        0.20        0.00     65.98 o
 -13   8   7      135.48      100.95     65.98 o
 -12   8   7       24.89        0.00     57.59 o
 -11   8   7      105.21      139.17     50.73 o
 -10   8   7       69.60        0.00     58.61 o
  -9   8   7       29.88        0.00     61.87 o
  -8   8   7      250.54       73.35     65.81 o
  -7   8   7      285.04      227.60     58.27 o
  -6   8   7      714.62      773.65     65.13 o
  -5   8   7     1013.25      992.00     80.72 o
  -4   8   7      130.54      136.25     51.25 o
  -3   8   7       50.29        0.00     57.24 o
  -2   8   7      241.37      215.95     50.56 o
  -1   8   7      185.72      209.44     50.22 o
   0   8   7       97.62      153.56     49.02 o
   1   8   7      912.22     1047.36     79.35 o
   2   8   7      384.75      452.98     55.53 o
   3   8   7      249.39      245.77     53.99 o
   4   8   7      306.20      435.84     57.24 o
   5   8   7      655.53      721.72     65.64 o
   6   8   7      264.12      174.13     55.70 o
   7   8   7       19.22       45.76     63.07 o
   8   8   7       48.88       73.70     64.27 o
   9   8   7      620.19      720.69     70.61 o
  10   8   7       39.21       66.67     69.58 o
 -10   9   7      158.55      131.46     72.67 o
  -9   9   7      128.50      156.14     56.22 o
  -8   9   7        2.53        0.00     61.53 o
  -7   9   7        1.84        0.00     62.56 o
  -5   9   7        7.16        0.00     62.21 o
  -4   9   7      496.39      421.96     63.24 o
  -3   9   7       70.33       33.25     60.33 o
  -2   9   7        2.88        0.00     58.96 o
   0   9   7       16.89      126.31     64.44 o
   1   9   7      391.38      488.29     58.27 o
   2   9   7       68.31       54.67     63.59 o
   3   9   7      111.44       76.44     64.78 o
   4   9   7      461.14      499.77     63.76 o
   5   9   7       18.45       72.33     64.27 o
   6   9   7        0.20       27.08     63.41 o
   7   9   7      157.47      125.29     60.50 o
  -5  10   7       94.27      187.84     59.30 o
  -4  10   7       13.34       82.61     67.18 o
  -3  10   7       43.67      128.54     65.98 o
  -2  10   7        4.44        0.00     65.81 o
  -1  10   7      181.52      171.73     61.70 o
   0  10   7        8.00       84.49     64.78 o
   1  10   7      215.53       82.44     69.76 o
 -21   0   8       35.00        0.00     73.35 o
 -20   0   8      637.98      714.35     66.84 o
 -19   0   8      460.11      398.31     62.04 o
 -18   0   8     1466.65     1611.74     95.12 o
 -17   0   8       66.57      123.57     49.19 o
 -16   0   8     2466.54     2589.51    100.43 o
 -15   0   8        8.45       47.47     51.59 o
 -14   0   8        4.94       24.85     52.96 o
 -13   0   8     1963.91     2033.19     81.24 o
 -12   0   8     1260.94     1109.74     64.61 o
 -11   0   8     3657.20     3936.29     95.12 o
 -10   0   8    11020.82     9901.47    136.25 o
  -9   0   8        2.65       22.45     37.88 o
  -8   0   8     5071.56     4984.50     91.69 o
  -7   0   8     3422.86     3459.14     76.27 o
  -6   0   8        5.97        0.00     37.36 o
  -5   0   8      151.11      209.27     34.28 o
  -4   0   8    16855.84    16435.67    133.34 o
  -3   0   8      284.65      201.72     34.45 o
  -2   0   8      908.12     1164.07     50.90 o
  -1   0   8    12823.53    13358.22    122.03 o
   0   0   8     4739.50     4983.82     82.27 o
   1   0   8     1914.50     1644.13     58.10 o
   2   0   8     5731.59     5536.89     91.18 o
   3   0   8     5568.66     5198.74     91.52 o
   4   0   8     8322.19     8542.71    118.43 o
   5   0   8     2210.22     2479.31     74.73 o
   6   0   8      104.71      170.53     38.91 o
   7   0   8     9263.48     9246.43    142.77 o
   8   0   8        1.90       26.39     47.99 o
   9   0   8     4782.59     4544.55    113.29 o
  10   0   8      792.23      697.72     58.10 o
  11   0   8      855.28      778.28     59.81 o
  12   0   8       67.15        0.00     53.30 o
  13   0   8       88.86       90.66     51.76 o
  14   0   8      321.83      360.60     59.64 o
  15   0   8      204.88      147.57     56.56 o
  16   0   8      299.54      361.46     60.33 o
 -20   1   8      197.97      212.35     57.93 o
 -19   1   8       39.25       83.12     63.07 o
 -18   1   8       70.32      111.40     60.67 o
 -17   1   8       68.41       93.75     56.56 o
 -16   1   8      298.52      362.49     53.47 o
 -15   1   8        4.42        0.00     50.05 o
 -14   1   8      436.33      531.13     51.07 o
 -13   1   8        3.34        0.00     50.56 o
 -12   1   8     3379.53     3340.20     96.66 o
 -11   1   8      124.01      101.29     38.22 o
 -10   1   8      722.14      698.24     52.44 o
  -9   1   8      168.49      177.56     35.99 o
  -8   1   8      506.04      396.59     38.22 o
  -7   1   8      802.12      951.21     52.44 o
  -6   1   8     2063.29     2035.93     63.76 o
  -5   1   8      125.52        0.00     41.13 o
  -4   1   8     3626.63     4031.07     76.78 o
  -3   1   8      306.98      270.45     36.16 o
  -2   1   8      395.77      499.08     40.28 o
  -1   1   8    15431.66    16466.01    139.17 o
   0   1   8     1921.32     1915.44     61.70 o
   1   1   8     1039.54      801.59     48.85 o
   2   1   8     1934.07     1764.96     61.53 o
   3   1   8     2665.75     2633.73     71.47 o
   4   1   8       71.78        0.00     40.79 o
   5   1   8     3208.34     3376.53     84.32 o
   6   1   8      288.89      323.75     41.65 o
   7   1   8       22.51        0.00     45.42 o
   8   1   8       44.92       15.77     47.82 o
   9   1   8      323.12      286.73     47.47 o
  10   1   8        4.11        0.00     52.44 o
  11   1   8     1063.56     1131.85     76.61 o
  12   1   8       57.26       43.88     57.76 o
  13   1   8      113.93       21.77     59.99 o
  14   1   8       65.59       59.99     63.59 o
  15   1   8      121.00      125.11     64.27 o
  16   1   8       46.00       25.88     63.59 o
 -20   2   8       14.04        0.00     70.27 o
 -19   2   8      162.80      196.58     56.90 o
 -18   2   8      370.91      387.68     58.61 o
 -17   2   8      273.99      306.10     55.53 o
 -16   2   8       90.48      190.93     50.73 o
 -15   2   8      110.88      148.08     46.79 o
 -14   2   8       31.86       74.73     44.22 o
 -13   2   8       14.03        0.00     50.05 o
 -12   2   8      429.30      422.30     49.53 o
 -11   2   8      310.58      321.01     44.56 o
 -10   2   8      384.44      282.79     42.68 o
  -9   2   8      132.82       79.87     43.88 o
  -8   2   8     2160.90     2275.36     70.61 o
  -7   2   8      263.39      227.26     36.33 o
  -6   2   8      177.02      229.32     36.68 o
  -5   2   8     9215.55     9118.40    116.72 o
  -4   2   8     9646.85    11034.36    124.43 o
  -3   2   8     2473.21     2599.97     69.07 o
  -2   2   8      109.10      182.70     35.48 o
  -1   2   8     3501.74     3344.14     73.87 o
   0   2   8     2127.92     1765.13     61.01 o
   1   2   8     1170.39     1389.28     57.07 o
   2   2   8     1019.55     1172.99     56.39 o
   3   2   8     1424.89     1484.57     63.24 o
   4   2   8       34.74      100.95     34.79 o
   5   2   8      249.36      265.31     39.76 o
   6   2   8       59.09      115.86     38.56 o
   7   2   8       22.10        1.71     47.47 o
   8   2   8      110.00        0.00     49.70 o
   9   2   8      190.96      293.42     47.13 o
  10   2   8     1192.47     1132.71     75.41 o
  11   2   8      597.82      526.51     56.04 o
  12   2   8      667.55      504.40     59.13 o
  13   2   8       12.28       85.69     58.27 o
  14   2   8      130.67      232.06     54.33 o
  15   2   8       73.98      104.55     62.90 o
  16   2   8       20.18        0.00     66.33 o
 -20   3   8      374.42      444.41     67.01 o
 -19   3   8      115.29        0.00     64.61 o
 -18   3   8       35.31       52.10     65.13 o
 -17   3   8       78.19       82.61     52.62 o
 -16   3   8      197.57      201.90     51.93 o
 -15   3   8       92.40        0.00     54.50 o
 -14   3   8     5227.91     4445.48    121.69 o
 -13   3   8       85.95      173.10     43.19 o
 -12   3   8     2110.72     2216.74     87.75 o
 -11   3   8        3.16       41.48     48.50 o
 -10   3   8      476.85      579.12     50.05 o
  -9   3   8     1533.46     1592.72     70.27 o
  -8   3   8     1693.35     1642.25     68.90 o
  -7   3   8     4275.46     4398.35     95.46 o
  -6   3   8       60.26      125.80     36.33 o
  -5   3   8     2485.48     2577.86     76.78 o
  -4   3   8     8285.59     9047.96    123.57 o
  -3   3   8     1872.11     1819.98     67.36 o
  -2   3   8     3330.16     3508.67     80.72 o
  -1   3   8       63.90       60.50     42.16 o
   0   3   8    11226.84    11478.42    135.74 o
   1   3   8     1476.14     1746.62     64.96 o
   2   3   8      117.70      273.02     38.56 o
   3   3   8    15579.46    15555.94    169.33 o
   4   3   8      968.53      951.55     59.30 o
   5   3   8    12006.81    11817.26    159.39 o
   6   3   8      315.99      296.16     43.88 o
   7   3   8     3405.65     3173.61     97.18 o
   8   3   8     3060.84     3345.17    102.15 o
   9   3   8      134.95       75.07     52.62 o
  10   3   8      120.13      158.53     46.45 o
  11   3   8      588.15      604.66     59.47 o
  12   3   8      514.90      466.69     57.42 o
  13   3   8      845.54      906.13     73.35 o
  14   3   8      771.55      853.52     72.50 o
  15   3   8      103.00       74.73     65.13 o
  16   3   8       62.98      122.20     57.42 o
 -19   4   8      229.61      221.95     58.79 o
 -18   4   8      377.71      312.78     60.84 o
 -17   4   8      134.78      117.06     52.79 o
 -16   4   8      955.46      942.47     70.78 o
 -15   4   8        2.47       74.04     57.42 o
 -14   4   8      329.00      325.98     53.13 o
 -13   4   8        0.62       85.01     54.50 o
 -12   4   8      756.09      678.53     55.02 o
 -11   4   8      425.57      469.61     49.36 o
 -10   4   8     1145.76     1119.00     70.27 o
  -9   4   8      277.40      383.74     45.59 o
  -8   4   8      438.70      343.81     44.73 o
  -7   4   8      195.18      127.86     41.99 o
  -6   4   8     1312.36     1359.46     69.58 o
  -5   4   8      259.87      204.12     40.62 o
  -4   4   8      609.04      854.37     56.73 o
  -3   4   8     2843.05     2761.42     81.07 o
  -2   4   8       16.43       58.96     41.99 o
  -1   4   8     5184.13     5441.25    104.03 o
   0   4   8     3004.14     2876.93     83.47 o
   1   4   8     4976.74     5563.97    108.49 o
   2   4   8     1291.82     1286.10     65.13 o
   3   4   8     5599.77     5665.26    114.14 o
   4   4   8        6.84        0.00     45.25 o
   5   4   8      288.87      300.62     45.93 o
   6   4   8       19.68       52.44     50.05 o
   7   4   8     2910.50     2899.90     98.72 o
   8   4   8       23.42        0.00     51.25 o
   9   4   8       13.26       45.59     52.27 o
  10   4   8        2.43        0.00     51.42 o
  11   4   8      666.71      638.94     63.93 o
  12   4   8       74.25        0.00     56.73 o
  13   4   8       11.90       33.93     59.64 o
  14   4   8       32.87      143.11     54.50 o
  15   4   8       27.99      125.11     69.76 o
 -18   5   8       83.68      127.86     72.67 o
 -17   5   8       16.29       30.85     65.47 o
 -16   5   8      185.96      120.66     67.70 o
 -15   5   8      239.04      404.99     57.76 o
 -14   5   8      223.43      294.27     54.67 o
 -13   5   8        3.56        0.00     52.79 o
 -12   5   8      188.91      178.07     50.05 o
 -11   5   8        8.04        0.00     51.76 o
 -10   5   8      195.44       80.72     53.99 o
  -9   5   8      580.62      664.65     56.90 o
  -8   5   8        1.09        0.17     54.33 o
  -7   5   8        2.04       75.07     44.05 o
  -6   5   8      129.27       93.75     51.59 o
  -5   5   8     9396.85     9884.68    152.19 o
  -4   5   8        4.73        0.00     46.96 o
  -3   5   8       23.75       75.93     39.93 o
  -2   5   8     1554.28     1564.27     73.18 o
  -1   5   8      166.47        2.74     47.13 o
   0   5   8       14.26       30.68     46.45 o
   1   5   8      576.71      627.28     50.39 o
   2   5   8       70.92      125.63     42.16 o
   3   5   8      705.02      678.01     56.39 o
   4   5   8     4467.15     4520.38    116.20 o
   5   5   8      768.25      757.54     63.76 o
   6   5   8       25.53        0.00     48.67 o
   7   5   8        6.74        0.00     51.25 o
   8   5   8      200.97      111.57     57.76 o
   9   5   8       41.30       86.38     45.42 o
  10   5   8        8.34       21.59     47.65 o
  11   5   8       71.07       31.36     64.44 o
  12   5   8      169.95      179.10     54.84 o
  13   5   8       22.52        0.00     67.18 o
  14   5   8      172.13      173.10     59.30 o
 -17   6   8       20.89       75.93     71.64 o
 -16   6   8      750.04      736.46     70.27 o
 -15   6   8       19.37       87.41     59.47 o
 -14   6   8        6.39       19.71     58.44 o
 -13   6   8      319.51      322.73     55.19 o
 -12   6   8       63.93      111.40     48.50 o
 -11   6   8       45.96      177.73     46.45 o
 -10   6   8     1413.56     1475.83     87.07 o
  -9   6   8      718.80      691.04     58.44 o
  -8   6   8     1130.33     1244.11     80.21 o
  -7   6   8      354.99      315.01     52.27 o
  -6   6   8      622.69      616.49     54.84 o
  -5   6   8       98.59        0.00     51.76 o
  -4   6   8      106.96        0.00     52.62 o
  -3   6   8      128.23      145.68     46.45 o
  -2   6   8     1355.05     1491.60     78.50 o
  -1   6   8       39.19       40.45     43.19 o
   0   6   8       55.52       62.04     43.36 o
   1   6   8     2136.45     2213.49     88.27 o
   2   6   8      323.98      388.02     49.87 o
   3   6   8      325.10      216.81     47.65 o
   4   6   8       40.63        0.00     51.76 o
   5   6   8      252.86      281.25     47.99 o
   6   6   8      486.79      417.16     52.79 o
   7   6   8       59.90      210.81     47.65 o
   8   6   8        2.46       67.70     60.50 o
   9   6   8     1496.28     1441.21     90.49 o
  10   6   8      472.01      505.60     63.41 o
  11   6   8      899.56      965.43     83.64 o
  12   6   8      142.44      202.75     55.87 o
  13   6   8        1.92        0.00     68.73 o
 -15   7   8      168.84      147.39     56.90 o
 -14   7   8      748.27      871.00     71.30 o
 -13   7   8        1.97       35.31     59.13 o
 -12   7   8      457.93      516.91     57.76 o
 -11   7   8       79.61        9.77     63.07 o
 -10   7   8       11.29        0.00     58.79 o
  -9   7   8      116.93       55.19     47.65 o
  -8   7   8        1.71        0.00     53.64 o
  -7   7   8       23.15        0.00     54.33 o
  -6   7   8      531.66      489.83     54.33 o
  -5   7   8      665.57      603.12     56.56 o
  -4   7   8      412.97      472.52     52.44 o
  -3   7   8      520.04      515.02     54.33 o
  -2   7   8       97.74        0.00     56.04 o
  -1   7   8       21.04        0.00     52.96 o
   0   7   8       29.11      135.57     44.56 o
   1   7   8      467.65      496.17     53.99 o
   2   7   8        1.35       89.81     55.70 o
   3   7   8      539.05      546.39     58.10 o
   4   7   8       72.37       31.54     57.93 o
   5   7   8     1086.74     1090.89     78.50 o
   6   7   8       37.06       40.28     59.30 o
   7   7   8       80.32        0.00     61.87 o
   8   7   8      175.11      142.60     53.82 o
  10   7   8       14.75        0.00     63.24 o
  11   7   8      244.33      105.40     71.47 o
 -13   8   8       18.33       14.05     65.98 o
 -12   8   8        1.30       70.78     58.61 o
 -11   8   8        7.94        0.00     60.33 o
 -10   8   8        4.28       15.77     62.21 o
  -9   8   8       78.71       21.25     65.64 o
  -8   8   8      478.16      430.36     60.16 o
  -7   8   8      308.00      272.17     56.90 o
  -6   8   8       33.37        0.00     60.67 o
  -5   8   8       32.23      149.62     51.25 o
  -4   8   8       80.37       89.98     59.30 o
  -3   8   8        0.21        8.57     56.73 o
  -2   8   8        0.05        0.00     55.53 o
  -1   8   8        5.77        0.00     57.42 o
   0   8   8        8.22       50.73     57.93 o
   1   8   8      298.52      411.50     55.87 o
   2   8   8      127.20      182.36     50.22 o
   3   8   8        0.54        0.00     59.47 o
   4   8   8        5.68        0.00     58.27 o
   5   8   8       63.83       94.44     52.10 o
   6   8   8       18.98       81.41     64.78 o
   7   8   8        4.39       13.71     62.21 o
   8   8   8       92.16       89.29     55.87 o
   9   8   8        2.34        0.00     64.10 o
 -10   9   8       25.61        0.00     64.10 o
  -9   9   8       49.49       87.58     67.87 o
  -8   9   8       73.21       97.35     65.98 o
  -7   9   8       11.68        0.00     65.30 o
  -6   9   8      380.67      384.77     59.47 o
  -5   9   8      208.13      239.60     57.42 o
  -4   9   8      551.55      636.71     65.64 o
  -3   9   8     1473.77     1441.04     95.81 o
  -2   9   8      140.53       33.76     66.33 o
  -1   9   8       61.49        0.00     60.16 o
   0   9   8       40.37        0.00     60.67 o
   1   9   8       31.74        0.00     60.16 o
   2   9   8       49.11        0.00     59.81 o
   3   9   8      853.49      939.90     81.41 o
   4   9   8        0.15       94.26     52.44 o
   5   9   8     1076.77     1100.49     84.49 o
   6   9   8        1.11        0.00     62.90 o
  -4  10   8       32.26      178.24     58.79 o
  -3  10   8        4.57        0.00     66.33 o
  -2  10   8      269.89      239.60     63.24 o
  -1  10   8      700.61      675.27     71.98 o
   0  10   8       13.93        0.00     68.90 o
 -21   1   9        4.11        0.00     64.96 o
 -20   1   9       10.36        0.00     63.76 o
 -18   1   9      638.86      745.37     65.81 o
 -17   1   9        4.34        0.00     56.56 o
 -16   1   9      246.74      198.13     51.07 o
 -15   1   9       34.80      109.35     55.36 o
 -14   1   9     1170.39     1085.92     73.18 o
 -13   1   9      628.31      673.56     56.90 o
 -12   1   9      593.62      564.90     51.25 o
 -11   1   9       25.58       59.64     45.59 o
 -10   1   9      592.18      508.00     43.70 o
  -9   1   9     2783.92     2803.41     78.84 o
  -8   1   9     6645.89     6462.73    106.26 o
  -7   1   9     3865.00     3749.99     81.58 o
  -6   1   9      152.73      158.53     35.13 o
  -5   1   9     1753.15     1930.35     60.84 o
  -3   1   9     4001.48     3787.35     77.47 o
  -2   1   9     1113.40     1293.30     56.22 o
  -1   1   9       76.98       88.78     34.62 o
   0   1   9     6824.70     6589.04     99.06 o
   1   1   9       38.94       93.24     34.11 o
   2   1   9     1695.15     1848.26     64.96 o
   3   1   9    10797.44    10428.33    131.63 o
   4   1   9      101.67       47.99     35.65 o
   5   1   9     2609.97     2516.33     78.50 o
   6   1   9     1717.67     1626.14     75.41 o
   7   1   9       10.01       63.93     40.79 o
   8   1   9       21.05        0.00     48.67 o
   9   1   9     1479.02     1495.37     81.58 o
  10   1   9      742.50      663.96     62.73 o
  11   1   9      387.08      434.47     53.99 o
  12   1   9       92.57       86.04     59.47 o
  13   1   9      298.08      327.87     55.53 o
  14   1   9       40.53        0.00     63.93 o
  15   1   9        8.20       34.45     63.41 o
  16   1   9       10.65        0.00     71.13 o
 -20   2   9      520.35      601.92     68.73 o
 -19   2   9       50.07       87.07     68.38 o
 -18   2   9     1117.57     1256.45     87.92 o
 -17   2   9       32.24       75.41     60.84 o
 -16   2   9      170.69      206.87     50.73 o
 -15   2   9      632.24      643.05     57.76 o
 -14   2   9      137.24      225.03     46.27 o
 -13   2   9      281.28      223.66     47.82 o
 -12   2   9     6158.48     5867.50    124.43 o
 -11   2   9     1752.64     1869.51     76.61 o
 -10   2   9     3039.51     2844.20     86.72 o
  -9   2   9      665.14      619.40     47.82 o
  -8   2   9     5405.86     5229.07    102.32 o
  -7   2   9       43.20       59.99     42.50 o
  -6   2   9      269.56      312.61     38.05 o
  -5   2   9      292.20      283.31     37.02 o
  -4   2   9      641.97      497.37     40.79 o
  -3   2   9     8503.37     8642.45    115.34 o
  -2   2   9       71.21      143.45     35.48 o
  -1   2   9     7590.10     7759.12    109.00 o
   0   2   9        4.25        8.06     39.93 o
   1   2   9     1887.39     1907.21     65.64 o
   2   2   9     2466.87     2548.72     74.04 o
   3   2   9        0.32        0.00     42.50 o
   4   2   9     1182.13     1195.44     62.39 o
   5   2   9     4818.96     4588.42    105.06 o
   6   2   9       90.71       47.47     48.50 o
   7   2   9     9792.36     9548.93    156.14 o
   8   2   9     1497.10     1573.01     81.24 o
   9   2   9     2401.35     2365.51     91.86 o
  10   2   9      301.58      262.22     50.22 o
  11   2   9      387.30      268.22     54.33 o
  12   2   9      120.67        0.00     61.36 o
  13   2   9      129.03      128.88     64.44 o
  14   2   9      359.65      514.34     60.50 o
  15   2   9      517.18      631.05     66.67 o
  16   2   9      343.51      345.35     65.81 o
 -20   3   9      235.97      160.25     61.36 o
 -19   3   9        0.06        0.00     64.44 o
 -18   3   9       43.69       22.97     62.73 o
 -17   3   9      142.03      202.75     53.64 o
 -16   3   9       35.26        0.00     60.50 o
 -15   3   9        1.55        9.43     55.70 o
 -14   3   9      149.71      195.38     48.33 o
 -13   3   9      193.96      145.85     47.47 o
 -12   3   9      108.52      150.65     46.10 o
 -11   3   9      371.28      448.52     48.50 o
 -10   3   9      955.47      887.45     62.56 o
  -9   3   9      214.80      156.48     41.30 o
  -8   3   9      420.97      544.67     46.10 o
  -7   3   9     2149.82     2360.02     76.95 o
  -6   3   9      403.51      489.32     43.19 o
  -5   3   9       98.04      175.67     39.08 o
  -4   3   9     2889.78     2918.24     80.90 o
  -3   3   9      412.59      446.47     40.96 o
  -2   3   9     1190.68     1226.29     59.47 o
  -1   3   9     1271.25     1520.05     65.30 o
   0   3   9      219.76      201.21     38.05 o
   1   3   9       13.07       17.31     43.36 o
   2   3   9      368.67      389.57     40.96 o
   3   3   9     1696.29     1732.57     72.15 o
   4   3   9       63.85        0.00     48.50 o
   5   3   9       16.82        0.00     45.25 o
   6   3   9      307.06      307.13     47.13 o
   7   3   9     1632.07     1755.54     82.27 o
   8   3   9        4.19       68.21     53.99 o
   9   3   9      732.14      766.79     66.16 o
  10   3   9      610.91      572.27     58.27 o
  11   3   9      337.19      305.07     55.19 o
  12   3   9       42.60      118.26     50.73 o
  13   3   9       39.37      146.54     50.90 o
  14   3   9       11.30        0.00     61.87 o
  15   3   9      181.03      176.70     59.13 o
 -19   4   9        0.60       69.24     67.18 o
 -18   4   9      139.03       55.02     70.61 o
 -17   4   9        0.38        0.00     60.16 o
 -16   4   9      128.90       88.09     64.10 o
 -15   4   9       84.33        0.00     61.36 o
 -14   4   9       70.67        0.00     56.73 o
 -13   4   9      497.45      447.15     53.47 o
 -12   4   9      129.76      148.59     45.25 o
 -11   4   9      330.54      312.78     49.53 o
 -10   4   9     1392.94     1361.34     76.95 o
  -9   4   9     1663.80     1638.48     79.70 o
  -8   4   9     2562.65     2696.29     91.01 o
  -7   4   9        3.54        0.00     48.85 o
  -6   4   9      124.78      173.27     41.82 o
  -5   4   9     1253.77     1148.65     64.96 o
  -4   4   9     1480.82     1404.02     68.90 o
  -3   4   9     1954.60     2002.16     75.24 o
  -2   4   9     1782.79     1923.84     72.33 o
  -1   4   9     8348.90     8736.20    132.31 o
   0   4   9     1200.78     1226.97     66.33 o
   1   4   9     2716.62     2724.91     84.15 o
   2   4   9      201.03      193.67     41.65 o
   3   4   9     1835.79     1853.57     78.32 o
   4   4   9       37.09        0.00     48.67 o
   5   4   9     6696.34     6659.31    134.03 o
   6   4   9       19.73        0.00     35.99 o
   7   4   9      853.75      902.70     69.07 o
   8   4   9      294.89      312.61     49.19 o
   9   4   9      404.15      396.59     52.10 o
  10   4   9       90.39       88.27     55.87 o
  11   4   9       54.35      188.01     51.25 o
  12   4   9        0.59       10.97     60.33 o
  13   4   9      105.01      128.37     54.84 o
  14   4   9       29.89       82.95     55.02 o
 -18   5   9       14.97        0.00     64.96 o
 -17   5   9      193.45       10.45     66.16 o
 -16   5   9     1180.24     1103.57     80.21 o
 -15   5   9        1.26        9.25     60.16 o
 -14   5   9     1733.65     1878.08     96.15 o
 -13   5   9      100.82       67.87     57.59 o
 -12   5   9       15.10       84.32     55.87 o
 -11   5   9       65.97        0.00     52.27 o
 -10   5   9      262.93      267.71     48.85 o
  -9   5   9       96.55       36.51     54.16 o
  -8   5   9      328.72      537.82     53.30 o
  -7   5   9      664.70      738.00     60.50 o
  -6   5   9     8907.01     9350.80    154.59 o
  -5   5   9     1697.22     1717.14     79.01 o
  -4   5   9      436.52      534.39     49.19 o
  -3   5   9     3262.05     3191.95     96.32 o
  -2   5   9     2039.18     2061.46     82.10 o
  -1   5   9      457.86      570.90     50.05 o
   0   5   9     1916.35     1722.63     77.12 o
   1   5   9     5834.03     6072.48    124.26 o
   2   5   9      231.77      291.70     45.76 o
   3   5   9    10279.40    10469.12    165.56 o
   4   5   9        0.20       74.21     43.02 o
   5   5   9     1790.83     1675.67     82.61 o
   6   5   9      406.12      444.07     51.76 o
   7   5   9      148.80       67.36     56.73 o
   8   5   9        7.77       39.42     55.70 o
   9   5   9     1056.26      992.68     78.67 o
  10   5   9      138.80       45.08     62.39 o
  11   5   9      827.17      811.01     69.41 o
  12   5   9      653.69      577.07     65.98 o
  13   5   9      244.66      406.71     61.87 o
 -17   6   9      100.28      156.99     61.70 o
 -16   6   9        0.10      118.60     62.39 o
 -15   6   9      130.10       92.55     53.99 o
 -14   6   9       66.32      228.98     53.99 o
 -13   6   9        4.31       49.87     61.36 o
 -12   6   9      332.18      315.87     55.19 o
 -11   6   9       47.66        0.00     55.70 o
 -10   6   9        4.00       30.34     56.04 o
  -9   6   9      160.37      227.95     50.56 o
  -8   6   9      228.38      195.73     50.05 o
  -7   6   9       28.11        0.00     58.10 o
  -6   6   9      167.50      104.38     55.19 o
  -5   6   9        8.37        8.40     51.25 o
  -4   6   9        0.60       43.70     53.64 o
  -3   6   9      132.06      178.24     45.08 o
  -2   6   9     1131.13     1163.04     72.67 o
  -1   6   9       16.99       34.11     50.90 o
   0   6   9      144.08      178.59     46.10 o
   1   6   9      167.38      194.87     45.93 o
   2   6   9      414.76      435.33     51.42 o
   3   6   9      140.91      111.75     44.22 o
   4   6   9        0.04       49.19     55.19 o
   5   6   9      896.59      830.89     68.38 o
   6   6   9      731.68      716.58     60.84 o
   7   6   9       34.09        0.00     56.39 o
   8   6   9        0.14       26.57     46.45 o
   9   6   9       81.76      190.07     51.42 o
  10   6   9       19.34       91.01     59.30 o
  11   6   9        0.79        0.00     62.04 o
  12   6   9       74.23       26.05     67.01 o
 -15   7   9       13.15        0.00     61.19 o
 -14   7   9     1037.20     1045.13     81.41 o
 -13   7   9      276.58      271.99     55.70 o
 -12   7   9      126.31      115.69     55.02 o
 -11   7   9      100.16       49.70     63.93 o
 -10   7   9       35.78        0.00     62.90 o
  -9   7   9       36.73       58.79     47.82 o
  -8   7   9      232.75      339.35     52.27 o
  -7   7   9      133.21      159.22     47.47 o
  -6   7   9      942.19     1023.53     76.44 o
  -5   7   9      324.36      333.18     53.13 o
  -4   7   9      358.55      246.97     52.27 o
  -3   7   9      354.50      399.68     51.93 o
  -2   7   9       40.59       71.47     53.30 o
  -1   7   9        2.19        0.00     54.16 o
   0   7   9       35.55       90.66     55.36 o
   1   7   9      227.62      220.06     49.36 o
   2   7   9      112.97      110.55     55.53 o
   3   7   9     1361.48     1276.85     84.67 o
   4   7   9      221.84      268.57     51.59 o
   5   7   9      662.09      540.90     61.19 o
   6   7   9        4.80       43.88     61.87 o
   7   7   9       79.46      172.07     53.13 o
   8   7   9       37.70      106.26     51.93 o
   9   7   9      358.46      282.62     58.79 o
  10   7   9       23.47        0.00     64.44 o
  11   7   9      316.06      293.42     64.27 o
 -13   8   9       25.31        0.00     64.44 o
 -12   8   9      407.44      410.48     63.24 o
 -11   8   9      193.53      237.03     58.96 o
 -10   8   9      303.75      213.89     58.10 o
  -9   8   9      120.02       17.82     62.90 o
  -8   8   9      284.62      279.02     56.22 o
  -7   8   9        0.65       45.59     58.44 o
  -6   8   9      206.63      232.75     52.62 o
  -5   8   9       10.88        0.00     58.61 o
  -4   8   9      568.79      651.96     60.16 o
  -3   8   9      176.30      312.44     54.84 o
  -2   8   9      575.31      636.54     63.07 o
  -1   8   9     1501.42     1578.83     92.89 o
   0   8   9       19.21       64.61     49.36 o
   1   8   9      815.60      871.68     71.13 o
   2   8   9      274.64      236.52     54.67 o
   3   8   9      329.86      354.60     57.76 o
   4   8   9       29.71       52.62     49.53 o
   5   8   9     1170.89     1321.24     91.69 o
   6   8   9       23.17        0.00     62.39 o
   7   8   9      492.59      500.97     65.30 o
   8   8   9       72.00       27.42     63.93 o
 -10   9   9      147.48      186.64     58.44 o
  -9   9   9        3.71      135.05     56.04 o
  -8   9   9       47.84       35.82     70.95 o
  -7   9   9      263.01      271.31     58.96 o
  -6   9   9        0.14        0.00     65.64 o
  -5   9   9      157.57      206.69     55.19 o
  -4   9   9        0.07        0.00     58.61 o
  -3   9   9      434.11      396.94     63.24 o
  -2   9   9       58.90      120.83     67.70 o
  -1   9   9       55.11       96.49     62.21 o
   0   9   9       51.51      106.95     51.25 o
   1   9   9      123.95      170.02     54.50 o
   2   9   9        2.97        0.00     58.10 o
   3   9   9      341.42      288.45     58.61 o
   4   9   9       67.36       13.03     61.53 o
   5   9   9       21.07       34.79     64.61 o
 -21   0  10       83.07       95.81     62.21 o
 -20   0  10      494.29      489.49     66.67 o
 -19   0  10       69.93       74.55     51.93 o
 -18   0  10        8.69        0.00     59.81 o
 -17   0  10       53.50      179.44     49.36 o
 -16   0  10      654.27      739.20     62.56 o
 -15   0  10        0.09        0.00     53.13 o
 -14   0  10       10.84        0.00     50.56 o
 -13   0  10        4.46        0.00     51.76 o
 -12   0  10     4543.04     4540.78    107.46 o
 -11   0  10      658.66      610.32     51.42 o
 -10   0  10     8513.11     8546.65    131.28 o
  -9   0  10     1893.54     1851.17     69.24 o
  -8   0  10       34.20        6.34     40.45 o
  -7   0  10      881.13      919.50     52.62 o
  -6   0  10     1243.26     1615.00     59.81 o
  -5   0  10     3585.03     3241.48     74.55 o
  -4   0  10     4276.90     4491.76     84.32 o
  -3   0  10    10959.18     9565.04    115.00 o
  -2   0  10      808.13     1064.15     53.30 o
  -1   0  10    10329.13     9895.82    119.63 o
   0   0  10    22607.97    24905.37    187.84 o
   1   0  10     4353.24     3864.13     85.18 o
   2   0  10     1731.50     1848.60     64.44 o
   3   0  10      143.65       98.03     36.33 o
   4   0  10     3260.14     3337.11     87.92 o
   5   0  10     2898.52     2950.29     88.27 o
   6   0  10     1062.97     1213.60     66.33 o
   7   0  10     6696.38     6636.52    132.65 o
   8   0  10      426.13      415.62     49.36 o
   9   0  10      949.48      934.58     65.47 o
  10   0  10       22.25       59.30     55.53 o
  11   0  10     1556.49     1654.24     89.81 o
  12   0  10      557.71      450.75     59.81 o
  13   0  10       92.28      158.36     53.64 o
  14   0  10       94.73       19.02     65.64 o
 -21   1  10       52.32        1.37     68.56 o
 -20   1  10      465.13      368.83     66.50 o
 -19   1  10       20.28        0.00     61.01 o
 -18   1  10      394.61      401.05     59.47 o
 -17   1  10       14.16        0.00     56.73 o
 -16   1  10      412.96      497.20     55.53 o
 -15   1  10       10.90       24.34     52.96 o
 -14   1  10       36.74       39.59     49.87 o
 -13   1  10      920.75      888.31     64.10 o
 -12   1  10     1716.91     1522.45     76.78 o
 -11   1  10       65.74       70.27     38.73 o
 -10   1  10     1667.96     1538.39     68.90 o
  -9   1  10     2075.70     1952.80     71.98 o
  -8   1  10     1878.58     1653.73     66.16 o
  -7   1  10     2006.04     1942.01     67.36 o
  -6   1  10     4585.38     4659.38     89.12 o
  -5   1  10     5604.72     6149.60     98.38 o
  -4   1  10       15.60        0.00     39.93 o
  -3   1  10     1908.90     1858.20     63.41 o
  -2   1  10     1310.47     1346.43     57.93 o
  -1   1  10      651.63      724.29     50.56 o
   0   1  10      588.31      517.42     41.30 o
   1   1  10     6680.04     6926.85    108.15 o
   2   1  10     1040.45     1030.56     57.24 o
   3   1  10     1408.59     1235.71     62.39 o
   4   1  10       69.47       53.64     41.99 o
   5   1  10        8.99        0.00     42.16 o
   6   1  10        8.49       46.79     38.22 o
   7   1  10     1403.58     1332.72     74.21 o
   8   1  10       91.53       59.47     54.16 o
   9   1  10      628.37      521.36     55.19 o
  10   1  10      300.37      105.06     59.81 o
  11   1  10      534.22      524.11     56.22 o
  12   1  10       40.39        0.00     56.90 o
  13   1  10        3.24       54.50     60.67 o
  14   1  10        8.55        6.51     62.73 o
  15   1  10       18.56      115.17     53.47 o
 -20   2  10      274.35      141.57     72.15 o
 -19   2  10        0.19       76.10     63.24 o
 -18   2  10      137.33      107.12     64.61 o
 -17   2  10       26.89        3.43     59.99 o
 -16   2  10      851.75      818.04     61.70 o
 -15   2  10      112.33      206.35     49.02 o
 -14   2  10      175.41       75.93     52.96 o
 -13   2  10      663.66      624.71     54.33 o
 -12   2  10      279.62      285.88     47.47 o
 -11   2  10       68.61       83.12     49.36 o
 -10   2  10       34.79       73.87     48.33 o
  -9   2  10      136.73       45.42     46.96 o
  -8   2  10     1311.44     1163.56     61.87 o
  -7   2  10     2842.29     3003.25     80.72 o
  -6   2  10      819.85      642.71     46.96 o
  -5   2  10      143.13      118.43     36.16 o
  -4   2  10     8225.48     8522.14    119.63 o
  -3   2  10      332.43      508.34     43.70 o
  -2   2  10     5193.10     5284.95     95.98 o
  -1   2  10      419.12      539.53     48.50 o
   0   2  10       76.95       32.39     41.30 o
   1   2  10        3.20        0.00     44.39 o
   2   2  10     1283.50     1492.63     64.96 o
   3   2  10     1949.72     2134.13     73.35 o
   4   2  10      232.54      244.06     40.79 o
   5   2  10       80.19       99.75     40.10 o
   6   2  10     1061.47     1205.55     70.95 o
   7   2  10     3236.67     2981.99     99.75 o
   8   2  10     1032.81     1083.35     72.84 o
   9   2  10       25.06       54.50     55.02 o
  10   2  10       17.59       49.36     57.93 o
  11   2  10      736.42      768.85     62.90 o
  12   2  10       72.20       49.87     63.07 o
  13   2  10       22.27        0.00     59.13 o
  14   2  10      132.63      178.07     56.04 o
  15   2  10        0.09        0.00     65.13 o
 -20   3  10      287.30      317.75     64.10 o
 -19   3  10      308.21      209.44     59.13 o
 -18   3  10     1210.88     1149.16     90.66 o
 -17   3  10      158.15      122.54     65.30 o
 -16   3  10      652.18      742.29     64.44 o
 -15   3  10        4.12        0.00     52.96 o
 -14   3  10       41.56       26.91     53.47 o
 -13   3  10      309.28      185.61     48.50 o
 -12   3  10      247.80      215.26     47.82 o
 -11   3  10        0.69        0.00     54.84 o
 -10   3  10      508.17      518.45     50.39 o
  -9   3  10      452.70      431.90     45.93 o
  -8   3  10     3292.32     3412.01     93.58 o
  -7   3  10      799.37      645.45     56.73 o
  -6   3  10     1421.63     1312.15     67.53 o
  -5   3  10       99.05       67.53     45.76 o
  -4   3  10     5767.97     5780.43    108.66 o
  -3   3  10     1986.17     2062.84     71.13 o
  -2   3  10     2337.76     2821.06     81.41 o
  -1   3  10    15574.71    15564.68    166.59 o
   0   3  10       52.21       27.08     43.19 o
   1   3  10    14651.68    14272.58    164.36 o
   2   3  10      134.25       53.64     46.45 o
   3   3  10     2222.96     1982.11     77.30 o
   4   3  10      125.82      172.76     41.13 o
   5   3  10       23.03       15.60     48.33 o
   6   3  10       14.14        0.00     51.25 o
   7   3  10     1755.77     1743.20     81.41 o
   8   3  10       71.25      124.09     45.42 o
   9   3  10     2228.90     2204.40     95.29 o
  10   3  10     1083.76     1213.09     83.64 o
  11   3  10      576.05      590.09     62.39 o
  12   3  10       52.22        0.00     59.13 o
  14   3  10       40.73      121.00     61.53 o
  15   3  10       19.30        0.00     68.04 o
 -19   4  10       12.38        0.00     67.18 o
 -18   4  10        0.00      134.37     55.02 o
 -17   4  10       43.36       49.19     61.36 o
 -16   4  10       36.67       87.24     60.16 o
 -15   4  10        5.19        0.00     57.42 o
 -14   4  10      100.85      178.76     50.73 o
 -13   4  10       22.52       23.99     53.13 o
 -12   4  10       23.27       12.34     53.99 o
 -11   4  10     1006.79      966.46     71.13 o
 -10   4  10       77.44       83.47     52.44 o
  -9   4  10     1916.65     1840.89     83.64 o
  -8   4  10     1745.82     1956.40     82.10 o
  -7   4  10      226.71      102.49     54.50 o
  -6   4  10      662.39      804.67     61.70 o
  -5   4  10     5426.81     6025.00    119.46 o
  -4   4  10       80.81       50.39     40.62 o
  -3   4  10     3359.41     3320.49     94.78 o
  -2   4  10       85.38       18.17     46.79 o
  -1   4  10      899.66      956.52     62.90 o
   0   4  10      129.72       62.90     45.93 o
   1   4  10       57.73       42.50     48.67 o
   2   4  10      911.81      878.37     63.24 o
   3   4  10     1482.53     1376.08     73.53 o
   4   4  10      433.61      476.29     49.53 o
   5   4  10     1715.33     1699.83     84.84 o
   6   4  10     2147.09     2158.99     90.15 o
   7   4  10      623.79      575.70     55.70 o
   8   4  10       17.24       33.59     53.47 o
   9   4  10      144.65      239.77     48.85 o
  10   4  10       87.01       83.47     59.99 o
  11   4  10        0.51       83.29     48.16 o
  12   4  10       62.35      213.04     54.67 o
  13   4  10      362.84      336.44     62.39 o
  14   4  10      175.39      235.49     63.76 o
 -18   5  10      186.37      309.87     62.90 o
 -17   5  10       13.24        0.00     65.81 o
 -16   5  10        1.45        0.00     61.87 o
 -15   5  10       68.90      144.14     51.07 o
 -14   5  10        7.34       51.93     61.19 o
 -13   5  10      121.00      190.93     50.73 o
 -12   5  10       17.60        0.00     54.50 o
 -11   5  10       65.15       13.20     50.73 o
 -10   5  10       37.33        0.00     51.25 o
  -9   5  10      985.21      945.21     72.67 o
  -8   5  10     1256.41     1145.73     78.32 o
  -7   5  10      369.90      385.11     51.93 o
  -6   5  10      261.88      182.36     46.96 o
  -5   5  10      854.93      890.71     68.04 o
  -4   5  10        0.10        0.00     49.70 o
  -3   5  10     2317.82     2421.38     86.55 o
  -2   5  10       82.65      166.08     44.22 o
  -1   5  10      852.29     1057.81     68.21 o
   0   5  10      660.30      636.37     55.70 o
   1   5  10     1448.02     1732.57     81.24 o
   2   5  10       48.60        0.00     50.56 o
   3   5  10      104.15       44.39     53.47 o
   4   5  10       50.55      124.26     45.25 o
   5   5  10      270.12      229.49     47.82 o
   6   5  10      116.90      184.76     47.65 o
   7   5  10      272.88      259.65     50.39 o
   9   5  10      100.48       45.25     61.19 o
  10   5  10        0.63       52.96     63.24 o
  11   5  10        1.49       52.44     59.47 o
  12   5  10       26.75      104.55     67.18 o
  13   5  10       16.45       81.58     66.33 o
 -17   6  10       13.58        0.00     68.38 o
 -16   6  10      431.75      392.31     64.61 o
 -15   6  10       62.50       76.78     68.04 o
 -14   6  10     1753.06     1878.08    102.66 o
 -13   6  10       72.56       56.90     59.13 o
 -12   6  10      479.66      648.02     60.84 o
 -11   6  10      229.21       70.78     63.24 o
 -10   6  10      100.78      163.68     51.25 o
  -9   6  10        2.99       32.39     54.50 o
  -8   6  10      181.03      149.11     46.96 o
  -7   6  10     1855.34     1783.30     87.75 o
  -6   6  10     1287.93     1262.28     77.81 o
  -5   6  10     1255.98     1258.51     76.44 o
  -4   6  10      153.30      141.91     47.82 o
  -3   6  10       39.74       67.87     55.02 o
  -2   6  10       19.04       62.21     49.87 o
  -1   6  10     1240.12     1182.07     75.07 o
   0   6  10       54.41        5.66     51.93 o
   1   6  10      437.76      293.25     49.87 o
   2   6  10      342.19      344.15     50.05 o
   3   6  10     1451.39     1535.99     84.15 o
   4   6  10       58.54      103.86     52.10 o
   5   6  10     3786.04     3675.60    119.63 o
   6   6  10      820.18      879.40     65.64 o
   7   6  10      624.42      470.46     59.30 o
   8   6  10        0.70        0.00     57.07 o
   9   6  10        2.42       63.93     64.61 o
  10   6  10       92.43      126.14     66.67 o
  11   6  10       66.55       98.03     71.81 o
  12   6  10      640.40      711.78     73.01 o
 -15   7  10       54.42      125.80     67.01 o
 -14   7  10       32.44        0.00     63.24 o
 -13   7  10       42.79       77.64     52.96 o
 -12   7  10      251.51      374.31     60.16 o
 -11   7  10        6.82        0.17     67.36 o
 -10   7  10      403.33      363.52     59.64 o
  -9   7  10      775.02      914.70     71.81 o
  -8   7  10        4.32        0.00     58.27 o
  -7   7  10      230.11      361.80     53.99 o
  -6   7  10       97.14      161.96     48.50 o
  -5   7  10        4.66      118.94     46.62 o
  -4   7  10      126.06       73.70     56.39 o
  -3   7  10      197.03      227.78     49.19 o
  -2   7  10        0.57       87.58     45.25 o
  -1   7  10       69.08      100.09     47.65 o
   0   7  10      395.76      403.11     54.16 o
   1   7  10     1029.07     1042.39     74.55 o
   2   7  10       64.94        0.00     53.99 o
   3   7  10      301.95      190.93     52.79 o
   4   7  10      380.97      289.99     56.04 o
   5   7  10      147.33      127.34     52.44 o
   6   7  10       46.18       42.50     49.70 o
   7   7  10      604.17      614.77     63.76 o
   8   7  10       99.57      184.24     53.99 o
   9   7  10      270.77      301.99     60.84 o
  10   7  10      124.92        0.00     70.27 o
 -13   8  10       18.90      106.26     58.10 o
 -12   8  10       52.40       97.69     70.44 o
 -11   8  10        1.63       71.13     51.42 o
 -10   8  10      235.88      127.34     56.56 o
  -9   8  10       69.41       98.21     54.84 o
  -8   8  10        3.09       76.95     52.62 o
  -7   8  10      456.47      512.28     60.84 o
  -6   8  10      210.07      208.07     53.30 o
  -5   8  10       43.20       59.99     50.22 o
  -4   8  10      230.62      173.45     53.13 o
  -3   8  10       36.69       48.85     58.61 o
  -2   8  10       11.67        0.00     58.61 o
  -1   8  10       11.30      111.06     61.19 o
   0   8  10       32.43        0.00     60.67 o
   1   8  10       11.55      102.83     58.79 o
   2   8  10        5.24        0.00     62.39 o
   3   8  10       49.94       67.01     60.33 o
   4   8  10      294.38      362.66     58.10 o
   5   8  10       74.44        0.00     62.04 o
   6   8  10        4.63       42.85     64.27 o
   7   8  10        8.77       12.51     62.56 o
   8   8  10       50.66       85.35     55.02 o
 -10   9  10      283.36      293.25     64.27 o
  -9   9  10       42.00      209.61     57.59 o
  -8   9  10      616.85      629.34     70.78 o
  -7   9  10      244.83       84.84     71.47 o
  -6   9  10      115.01      235.32     57.07 o
  -5   9  10       35.25        0.00     64.78 o
  -4   9  10        9.51       42.85     51.93 o
  -3   9  10      172.12       92.04     68.04 o
  -2   9  10       44.71      148.42     53.82 o
  -1   9  10     1062.98      996.45     78.15 o
   0   9  10      285.71      360.94     59.13 o
   1   9  10      424.74      367.80     62.56 o
   2   9  10        8.17       22.28     62.39 o
   3   9  10      660.31      640.82     70.78 o
   4   9  10      378.74      404.13     67.53 o
 -21   1  11       67.62      102.49     70.10 o
 -20   1  11     1379.54     1506.85    100.26 o
 -19   1  11        0.03       29.65     65.64 o
 -18   1  11      899.60     1025.25     80.90 o
 -17   1  11      180.45       44.56     62.04 o
 -16   1  11       25.10       83.12     45.42 o
 -15   1  11      457.94      451.61     53.13 o
 -14   1  11      419.97      441.33     50.56 o
 -13   1  11     3123.50     2932.29     97.86 o
 -12   1  11     1036.49      966.63     68.04 o
 -11   1  11      402.72      393.34     46.27 o
 -10   1  11     3456.38     3313.80     91.18 o
  -9   1  11      615.23      648.36     49.02 o
  -8   1  11       93.01       80.55     44.22 o
  -7   1  11       22.96       40.10     42.16 o
  -6   1  11      219.39      249.37     37.19 o
  -5   1  11     3883.33     4105.79     86.38 o
  -4   1  11     2831.90     2976.17     75.41 o
  -3   1  11    11330.68    11322.80    133.85 o
  -2   1  11     1056.89     1100.14     57.93 o
  -1   1  11    23148.76    22851.10    188.87 o
   0   1  11      518.26      556.33     44.39 o
   1   1  11     1511.61     1306.15     61.87 o
   2   1  11     5221.14     5344.93    104.72 o
   3   1  11      822.33      911.96     59.30 o
   4   1  11      478.47      552.90     48.50 o
   5   1  11      609.55      660.36     55.53 o
   6   1  11      161.02      280.91     44.05 o
   7   1  11     2831.66     2484.28     96.15 o
   8   1  11      130.03      158.02     46.27 o
   9   1  11     1067.93     1035.70     75.58 o
  10   1  11      373.47      296.16     51.76 o
  11   1  11        0.30        0.00     59.64 o
  12   1  11       24.81       64.27     51.25 o
  13   1  11       28.18        0.00     64.10 o
  14   1  11      402.29      661.22     67.53 o
  15   1  11       19.82        0.00     65.13 o
 -20   2  11       21.92        0.00     64.61 o
 -19   2  11       90.52      123.06     54.50 o
 -18   2  11     1033.12      937.84     74.55 o
 -17   2  11       14.39       46.45     49.19 o
 -16   2  11     2044.35     1988.45     97.69 o
 -15   2  11       78.20      148.08     45.42 o
 -14   2  11        2.98        0.00     51.42 o
 -13   2  11      642.27      649.74     54.16 o
 -12   2  11       36.10       39.76     51.76 o
 -11   2  11      153.15       98.89     43.53 o
 -10   2  11       25.04        0.00     46.62 o
  -9   2  11      470.05      375.17     44.90 o
  -8   2  11      423.55      411.33     43.88 o
  -7   2  11     2887.13     2817.98     83.47 o
  -6   2  11      581.74      615.46     48.85 o
  -5   2  11     2462.89     2532.96     76.44 o
  -4   2  11      495.11      658.13     53.13 o
  -3   2  11     4748.34     4851.16     96.66 o
  -2   2  11     5828.21     6099.21    105.75 o
  -1   2  11     4675.76     4655.26     97.86 o
   0   2  11      284.77      329.92     41.13 o
   1   2  11     4911.94     4600.08     98.21 o
   2   2  11      875.57      918.64     58.79 o
   3   2  11     3246.52     3111.05     89.98 o
   4   2  11     1096.55     1220.29     68.90 o
   5   2  11      600.40      653.68     52.96 o
   6   2  11      731.19      638.77     53.30 o
   7   2  11      368.16      454.69     50.56 o
   8   2  11       20.87        2.74     52.10 o
   9   2  11       62.59        0.00     54.50 o
  10   2  11      586.18      521.54     56.04 o
  11   2  11      522.36      466.86     57.07 o
  12   2  11      187.07        0.00     67.36 o
  13   2  11       32.46       52.10     63.76 o
  14   2  11      352.74      312.96     64.10 o
 -20   3  11        2.87        0.00     67.01 o
 -19   3  11        0.88        0.00     64.61 o
 -18   3  11       40.03        0.00     60.50 o
 -17   3  11       15.23        0.00     61.01 o
 -16   3  11      242.28      266.85     55.36 o
 -15   3  11       53.59        0.00     56.22 o
 -14   3  11        1.88        0.00     53.82 o
 -13   3  11       83.18       89.29     44.22 o
 -12   3  11       54.65       78.32     44.39 o
 -11   3  11     1889.95     1920.58     84.49 o
 -10   3  11     1594.49     1580.03     77.47 o
  -9   3  11      388.40      430.70     46.96 o
  -8   3  11       10.17        0.00     48.33 o
  -7   3  11      699.12      747.08     59.64 o
  -6   3  11     2527.92     2638.70     84.32 o
  -5   3  11      115.01      137.11     39.42 o
  -4   3  11     1694.87     1805.41     71.98 o
  -3   3  11      413.37      644.76     51.42 o
  -2   3  11       24.77       49.53     37.02 o
  -1   3  11     1438.93     1878.08     72.33 o
   0   3  11      182.64      197.27     40.62 o
   1   3  11        5.00        0.00     45.76 o
   2   3  11     1073.12     1037.07     63.76 o
   3   3  11     2423.49     2476.74     84.84 o
   4   3  11      405.32      365.74     47.13 o
   5   3  11        2.34       38.22     48.67 o
   6   3  11      410.12      497.20     51.76 o
   7   3  11      268.47      207.21     48.16 o
   8   3  11       75.60      103.35     46.79 o
   9   3  11       36.75        0.00     54.84 o
  10   3  11      115.63      163.85     50.56 o
  11   3  11      148.52      237.37     55.36 o
  12   3  11        1.76        0.00     58.79 o
  13   3  11        3.55      134.54     53.13 o
  14   3  11       29.74        0.00     68.38 o
 -19   4  11      111.69       30.16     73.70 o
 -18   4  11       67.44        0.00     67.01 o
 -17   4  11      217.76      326.32     58.61 o
 -16   4  11      940.88     1005.71     79.18 o
 -15   4  11        0.65        0.00     59.13 o
 -14   4  11      236.77      227.60     51.42 o
 -13   4  11        6.78       42.68     46.10 o
 -12   4  11      102.11       94.78     45.76 o
 -11   4  11      108.32      102.32     52.79 o
 -10   4  11      183.12      280.05     48.33 o
  -9   4  11       10.48        0.00     51.59 o
  -8   4  11      125.79      205.50     47.13 o
  -7   4  11     2241.60     2235.94     86.89 o
  -6   4  11      228.44      168.13     44.22 o
  -5   4  11     2502.78     2617.96     88.44 o
  -4   4  11      104.85       18.51     48.33 o
  -3   4  11     1816.58     2103.80     78.32 o
  -2   4  11        0.59        0.00     47.82 o
  -1   4  11       54.22      108.66     40.79 o
   0   4  11       25.06        0.00     48.50 o
   1   4  11     7779.15     8117.66    139.68 o
   2   4  11      831.73      794.73     61.87 o
   3   4  11     3789.89     3755.13    105.40 o
   4   4  11        2.99       22.62     52.96 o
   5   4  11      379.78      301.30     50.56 o
   6   4  11        0.34        0.00     51.76 o
   7   4  11       76.41       47.13     53.47 o
   8   4  11       24.89      124.60     45.59 o
   9   4  11      380.30      419.56     54.67 o
  10   4  11      671.39      640.99     63.41 o
  11   4  11      304.45      306.61     57.24 o
  12   4  11      727.78      900.99     76.27 o
  13   4  11        4.63        0.00     62.90 o
 -18   5  11       98.97       21.77     70.10 o
 -17   5  11       48.86      130.60     53.47 o
 -16   5  11       97.99       60.33     64.78 o
 -15   5  11       32.61       86.89     52.79 o
 -14   5  11      278.25      388.02     56.56 o
 -13   5  11      235.54      274.39     52.62 o
 -12   5  11      195.30      157.16     47.82 o
 -11   5  11        2.73       17.31     54.50 o
 -10   5  11      647.05      747.08     58.44 o
  -9   5  11      276.23      274.56     49.53 o
  -8   5  11       55.59      131.63     47.30 o
  -7   5  11        1.36        0.00     54.50 o
  -6   5  11      371.83      459.66     52.96 o
  -5   5  11      678.54      688.98     57.42 o
  -4   5  11     1149.84     1323.98     75.07 o
  -3   5  11     4451.25     4379.50    112.60 o
  -2   5  11       35.24       61.19     42.33 o
  -1   5  11     2035.46     2214.52     86.38 o
   0   5  11      258.23      243.03     47.82 o
   1   5  11     1100.56      932.36     71.13 o
   2   5  11      905.08      913.50     65.81 o
   3   5  11        0.25       89.29     53.82 o
   4   5  11      182.23      252.11     46.96 o
   5   5  11     2117.71     2083.23     92.04 o
   6   5  11      283.07      315.70     52.44 o
   7   5  11      710.15      637.91     60.16 o
   8   5  11      527.41      523.94     60.84 o
   9   5  11      211.08      212.86     55.53 o
  10   5  11       53.72      128.71     52.10 o
  11   5  11      212.57      128.37     69.76 o
  12   5  11        8.52        0.00     64.27 o
 -17   6  11        6.05        0.00     67.18 o
 -16   6  11        5.65      122.37     54.16 o
 -15   6  11       45.94        0.00     64.10 o
 -14   6  11       78.21       66.67     61.87 o
 -13   6  11      310.16      359.57     58.61 o
 -12   6  11       11.43       45.42     55.02 o
 -10   6  11      167.40      177.73     52.79 o
  -9   6  11      114.10       97.52     49.53 o
  -8   6  11        3.32        0.00     50.73 o
  -7   6  11      101.15       67.70     53.99 o
  -6   6  11      964.11      923.10     70.61 o
  -5   6  11       41.02      110.37     56.22 o
  -4   6  11        1.10       49.70     52.27 o
  -3   6  11        1.04       23.31     50.56 o
  -2   6  11      309.78      245.60     48.50 o
  -1   6  11      590.98      560.61     54.33 o
   0   6  11       14.75        0.00     52.44 o
   1   6  11      715.46      817.70     61.36 o
   2   6  11        9.68        0.00     52.79 o
   3   6  11       66.75       68.21     46.62 o
   4   6  11       11.82        0.00     56.04 o
   5   6  11       19.75        0.00     56.22 o
   6   6  11       18.76        0.00     57.24 o
   7   6  11      239.28      301.47     54.33 o
   8   6  11       50.82      152.71     50.22 o
   9   6  11        1.56       87.24     52.27 o
  10   6  11        5.87       93.06     53.64 o
  11   6  11       46.66        9.94     65.30 o
 -15   7  11        0.25        0.00     64.78 o
 -14   7  11       21.22       93.58     52.96 o
 -13   7  11       25.19      130.43     55.02 o
 -12   7  11      656.17      748.28     70.95 o
 -11   7  11      386.00      378.77     63.76 o
 -10   7  11      330.13      380.65     60.33 o
  -9   7  11       36.41      137.45     51.76 o
  -8   7  11      197.31      314.67     54.16 o
  -7   7  11        5.33        8.06     59.64 o
  -6   7  11        9.92        0.00     57.76 o
  -5   7  11        6.54        6.17     47.99 o
  -4   7  11       92.16      158.36     49.02 o
  -3   7  11      277.84      251.26     50.39 o
  -2   7  11      150.25       37.19     56.56 o
  -1   7  11      511.12      589.92     58.96 o
   0   7  11       15.90        0.00     56.73 o
   1   7  11        0.49       73.01     48.67 o
   2   7  11       16.01        0.00     56.39 o
   3   7  11        6.27        0.00     56.90 o
   4   7  11        3.13        0.00     58.27 o
   5   7  11       36.21       65.13     60.33 o
   6   7  11      428.13      518.45     65.30 o
   7   7  11      143.52      116.89     64.61 o
   8   7  11       51.66       62.73     67.53 o
   9   7  11      140.76      209.44     57.93 o
 -13   8  11      187.40        0.17     71.13 o
 -12   8  11      110.23        0.00     70.10 o
 -11   8  11        0.22       62.90     68.56 o
 -10   8  11       26.95        0.00     65.64 o
  -9   8  11      338.97      343.46     61.19 o
  -8   8  11      163.61       58.27     67.70 o
  -7   8  11     1333.84     1425.44     94.26 o
  -6   8  11      227.55      219.03     56.39 o
  -5   8  11     1197.48     1124.48     88.27 o
  -4   8  11      111.66        0.00     62.73 o
  -3   8  11       42.11       29.82     60.84 o
  -2   8  11      113.39       50.39     63.93 o
  -1   8  11      161.00      240.97     54.33 o
   0   8  11      167.99      172.76     55.02 o
   1   8  11     1350.13     1450.81     94.09 o
   2   8  11       34.53       66.16     61.87 o
   3   8  11      812.20      780.33     69.07 o
   4   8  11       95.18       89.29     64.10 o
   5   8  11      114.76      164.36     55.36 o
   6   8  11      150.35       48.33     64.27 o
   7   8  11       10.23        0.00     70.44 o
  -9   9  11      191.27      179.79     62.39 o
  -8   9  11      155.54      133.68     67.18 o
  -7   9  11       41.73      182.70     58.44 o
  -6   9  11       54.48      117.06     67.70 o
  -5   9  11      129.46        0.00     68.90 o
  -4   9  11      137.82      191.78     57.24 o
  -3   9  11       36.79      118.77     63.76 o
  -2   9  11      149.37       33.93     67.18 o
  -1   9  11      101.90       14.05     64.27 o
   0   9  11       74.43      112.95     66.16 o
   1   9  11      149.32        0.00     66.50 o
   2   9  11        8.13       93.58     55.19 o
   3   9  11       15.29        0.00     67.70 o
 -21   0  12      156.42        0.00     73.35 o
 -20   0  12      482.38      558.56     65.81 o
 -19   0  12        1.66        0.00     60.84 o
 -18   0  12     1822.95     1870.88    101.12 o
 -17   0  12       65.44        0.00     63.93 o
 -16   0  12     1316.86     1360.48     84.15 o
 -15   0  12      236.61      244.57     48.50 o
 -14   0  12     1059.90      988.74     73.01 o
 -13   0  12     1990.69     1917.84     85.35 o
 -12   0  12     2277.26     2115.62     84.84 o
 -11   0  12     8362.49     7438.10    134.03 o
 -10   0  12      541.84      551.87     47.82 o
  -9   0  12    16019.35    14938.25    171.39 o
  -8   0  12     1460.79     1299.30     63.59 o
  -7   0  12      330.91      213.21     37.53 o
  -6   0  12      127.11      163.68     35.99 o
  -5   0  12      179.54      267.37     36.16 o
  -4   0  12     8309.74     8377.66    118.43 o
  -3   0  12     1502.63     1335.29     59.64 o
  -2   0  12      208.98      293.76     39.25 o
  -1   0  12    31647.85    29617.71    221.61 o
   0   0  12       64.86       69.24     35.65 o
   1   0  12    17827.71    17020.63    177.22 o
   2   0  12     4030.53     4248.56     98.72 o
   3   0  12      790.00      770.56     58.61 o
   4   0  12       26.25      117.92     39.76 o
   5   0  12      278.42      302.84     44.22 o
   6   0  12     1374.59     1554.67     78.32 o
   7   0  12      642.83      635.34     56.56 o
   8   0  12     2989.37     2860.48    103.52 o
   9   0  12       28.95       94.78     54.33 o
  10   0  12        2.82        0.00     57.93 o
  11   0  12        5.61       96.32     59.99 o
  12   0  12      144.99        0.00     63.93 o
  13   0  12       44.89        0.00     62.56 o
  14   0  12      117.38      140.02     70.61 o
 -20   1  12      128.67      155.28     56.73 o
 -19   1  12        0.79       10.11     63.41 o
 -18   1  12      255.98      248.00     56.04 o
 -17   1  12       35.83       97.18     57.76 o
 -16   1  12       47.55       50.05     56.22 o
 -15   1  12       56.57       38.05     55.02 o
 -14   1  12      892.99      918.13     70.61 o
 -13   1  12     1182.33     1162.36     73.53 o
 -12   1  12      320.79      398.31     48.67 o
 -11   1  12      514.60      515.02     47.99 o
 -10   1  12       84.05        0.00     46.62 o
  -9   1  12     3168.20     3181.83     89.98 o
  -8   1  12      257.08      307.13     40.45 o
  -7   1  12      124.01       67.87     44.05 o
  -6   1  12      929.36     1010.17     57.59 o
  -5   1  12      164.21      187.84     37.36 o
  -4   1  12      124.84      105.23     36.16 o
  -3   1  12    11216.60    11427.87    140.20 o
  -2   1  12        1.30        0.00     41.48 o
  -1   1  12       12.41        0.00     41.99 o
   0   1  12     1208.14     1318.32     63.07 o
   1   1  12      360.64      315.36     41.82 o
   2   1  12        0.71        0.00     48.85 o
   3   1  12     2501.08     2520.10     81.58 o
   4   1  12     2486.48     2441.78     86.72 o
   5   1  12       39.92       70.78     42.16 o
   6   1  12      506.17      511.94     51.93 o
   7   1  12       32.43       52.10     53.82 o
   8   1  12       38.90        2.74     55.19 o
   9   1  12      203.11      180.30     48.16 o
  10   1  12      124.54       98.21     60.50 o
  11   1  12       19.69        0.00     59.30 o
  12   1  12       51.44        0.00     59.81 o
  13   1  12       34.60        0.00     63.07 o
  14   1  12      212.38      286.56     61.19 o
 -20   2  12       16.01      162.31     56.56 o
 -19   2  12       45.98        0.00     65.81 o
 -18   2  12       71.36        0.00     61.87 o
 -17   2  12      180.81      181.67     53.64 o
 -16   2  12      177.73       65.81     59.99 o
 -15   2  12      239.06      323.92     52.44 o
 -14   2  12       32.85       19.20     49.87 o
 -13   2  12       12.09        0.00     52.96 o
 -12   2  12     1535.69     1446.35     81.41 o
 -11   2  12     2413.29     2236.11     87.75 o
 -10   2  12      493.83      404.65     47.30 o
  -9   2  12      927.65     1060.04     65.81 o
  -8   2  12       71.07       89.98     46.27 o
  -7   2  12      103.20        0.00     44.22 o
  -6   2  12      611.66      749.83     56.56 o
  -5   2  12     4506.44     4720.22    101.63 o
  -4   2  12        2.62       83.81     45.59 o
  -3   2  12      129.58      156.31     38.73 o
  -2   2  12     1467.39     1510.45     68.56 o
  -1   2  12     2710.70     2866.65     84.15 o
   0   2  12      682.83      554.61     45.25 o
   1   2  12      595.34      754.11     54.33 o
   2   2  12      744.11      750.00     58.61 o
   3   2  12      157.78      111.75     40.62 o
   4   2  12        9.57        0.00     48.16 o
   5   2  12      600.26      726.86     57.42 o
   6   2  12     1204.83     1235.54     76.78 o
   7   2  12       26.26       59.47     50.05 o
   8   2  12       49.36        0.00     53.13 o
   9   2  12      556.96      591.12     57.59 o
  10   2  12       88.54      168.82     49.70 o
  12   2  12       20.09        0.00     66.67 o
  13   2  12       60.80       87.92     67.01 o
  14   2  12       97.93      220.92     59.47 o
 -20   3  12      224.64       70.78     72.33 o
 -19   3  12       50.49        0.00     66.33 o
 -18   3  12        1.64       89.12     60.84 o
 -17   3  12      276.48      267.20     58.10 o
 -16   3  12      287.41      304.22     55.53 o
 -15   3  12      448.02      426.07     56.04 o
 -14   3  12      864.86      804.50     62.56 o
 -13   3  12      956.51      950.18     71.98 o
 -12   3  12     1564.89     1611.40     82.27 o
 -11   3  12      140.81      172.42     47.65 o
 -10   3  12      115.50        0.00     51.76 o
  -9   3  12       15.28        0.69     48.67 o
  -8   3  12      782.09      906.65     63.07 o
  -7   3  12      608.05      540.39     49.87 o
  -6   3  12      568.47      599.35     52.44 o
  -5   3  12    11531.94    11949.74    159.91 o
  -4   3  12       12.77       10.28     46.79 o
  -3   3  12     7957.94     8065.73    131.28 o
  -2   3  12       38.04        2.91     45.59 o
  -1   3  12      816.10      856.94     61.70 o
   0   3  12      744.62      627.97     52.79 o
   1   3  12      473.81      406.53     45.08 o
   2   3  12      132.96       76.61     51.07 o
   3   3  12     3678.22     3460.34    101.46 o
   4   3  12     1500.74     1503.77     78.84 o
   5   3  12     1086.18     1065.52     71.64 o
   6   3  12      723.63      624.20     55.36 o
   7   3  12      565.75      533.36     54.33 o
   8   3  12       84.27      131.46     46.79 o
   9   3  12      144.44      162.65     50.05 o
  10   3  12       20.95        0.00     56.39 o
  11   3  12       29.91        0.00     61.53 o
  12   3  12      381.71      367.97     61.53 o
  13   3  12       80.03       40.62     67.36 o
 -19   4  12        8.26        0.00     66.84 o
 -18   4  12      772.31      707.15     69.41 o
 -17   4  12       40.82       18.00     62.90 o
 -16   4  12        1.05       55.53     59.64 o
 -15   4  12       17.15       17.14     57.76 o
 -14   4  12       19.32       59.13     62.21 o
 -13   4  12        9.11       40.62     53.99 o
 -12   4  12     1120.98     1018.74     74.38 o
 -11   4  12      442.38      427.96     51.42 o
 -10   4  12      230.04       92.04     57.24 o
  -9   4  12      275.86      288.79     49.70 o
  -8   4  12     1642.36     1713.89     86.04 o
  -7   4  12     1545.10     1612.60     80.21 o
  -6   4  12      712.83      698.07     55.70 o
  -5   4  12      761.93      781.36     63.07 o
  -4   4  12      469.54      429.67     48.67 o
  -3   4  12      857.42      971.43     65.64 o
  -2   4  12      455.85      486.92     48.67 o
  -1   4  12     4131.83     4336.14    108.15 o
   0   4  12     1554.63     1464.52     75.75 o
   1   4  12     1868.72     1841.23     83.12 o
   2   4  12      611.15      645.28     53.82 o
   3   4  12     1836.27     1915.44     85.18 o
   4   4  12      973.75      991.14     71.30 o
   5   4  12       13.04        0.00     51.59 o
   6   4  12       76.24        0.00     53.64 o
   7   4  12      310.61      296.67     53.30 o
   8   4  12      209.60      234.29     51.76 o
   9   4  12      622.54      601.23     60.16 o
  10   4  12      196.14      341.41     57.42 o
  11   4  12       54.59        0.00     61.01 o
  12   4  12        0.67        0.00     67.01 o
  13   4  12      102.89      134.54     73.53 o
 -18   5  12       34.60      123.23     67.01 o
 -17   5  12      167.95      165.56     59.81 o
 -16   5  12        0.08      117.74     61.70 o
 -15   5  12       16.31        0.00     58.44 o
 -14   5  12      391.95      363.86     58.27 o
 -13   5  12      288.84      337.46     55.36 o
 -12   5  12        0.27        0.00     55.19 o
 -11   5  12       89.94      131.63     45.76 o
 -10   5  12      405.95      413.39     53.99 o
  -9   5  12      587.72      658.82     58.79 o
  -8   5  12       43.52      137.45     46.79 o
  -7   5  12      292.40      259.83     50.05 o
  -6   5  12       31.40      101.80     56.73 o
  -5   5  12      114.90      131.28     46.96 o
  -4   5  12      110.14      167.28     48.33 o
  -3   5  12     1143.29     1140.76     75.58 o
  -2   5  12      464.13      392.82     50.90 o
  -1   5  12      100.16      167.96     45.76 o
   0   5  12       11.90      136.25     43.88 o
   1   5  12      178.85       81.24     53.99 o
   3   5  12       34.83        0.00     51.59 o
   4   5  12       61.30        0.00     55.70 o
   5   5  12      431.62      488.63     54.84 o
   6   5  12        0.10        8.91     57.59 o
   7   5  12       73.94      110.55     58.10 o
   8   5  12       33.59      118.09     60.16 o
   9   5  12      302.84      326.50     56.90 o
  10   5  12       46.29        0.00     64.10 o
  11   5  12       42.65       13.20     70.61 o
  12   5  12        0.25        0.00     64.61 o
 -17   6  12      413.69      387.17     67.01 o
 -16   6  12      567.71      681.27     70.44 o
 -15   6  12       27.10        0.00     60.50 o
 -14   6  12        7.58      104.20     61.70 o
 -13   6  12        4.51        0.00     62.56 o
 -12   6  12        1.48        0.00     59.47 o
 -11   6  12       83.16        0.00     62.04 o
 -10   6  12      620.42      738.51     63.93 o
  -9   6  12     1280.02     1078.89     80.90 o
  -8   6  12      603.41      582.89     57.76 o
  -7   6  12      979.10      876.14     67.01 o
  -6   6  12      489.36      455.89     55.19 o
  -5   6  12      674.47      656.93     56.90 o
  -4   6  12      509.43      570.72     54.33 o
  -3   6  12      616.14      554.44     55.53 o
  -2   6  12      234.94      229.32     46.45 o
  -1   6  12      353.10      329.07     51.93 o
   0   6  12       16.63        0.00     53.30 o
   1   6  12     2220.49     2336.37     96.49 o
   2   6  12      761.86      521.36     57.59 o
   3   6  12     1228.31     1205.89     80.55 o
   4   6  12       99.64      114.49     49.53 o
   5   6  12       16.46        0.00     58.27 o
   6   6  12       30.79      109.17     52.79 o
   7   6  12      246.49      104.03     65.81 o
   8   6  12      405.21      491.71     62.04 o
   9   6  12      185.61      211.84     58.27 o
  10   6  12      500.88      556.67     64.96 o
 -15   7  12      309.49      344.32     65.13 o
 -14   7  12      551.63      640.48     69.41 o
 -13   7  12      668.36      605.86     69.07 o
 -12   7  12      112.09       92.72     57.07 o
 -11   7  12      152.80      117.23     68.04 o
 -10   7  12       50.18       95.98     65.81 o
  -9   7  12      308.47      250.57     58.96 o
  -8   7  12       33.99       47.82     63.76 o
  -7   7  12      784.47      822.32     71.81 o
  -6   7  12      312.36      348.95     55.19 o
  -5   7  12      601.70      643.74     60.16 o
  -4   7  12        2.27       32.22     46.96 o
  -3   7  12     1274.61     1325.01     85.18 o
  -2   7  12        1.12       53.30     59.64 o
  -1   7  12      420.82      298.56     55.36 o
   0   7  12        1.76        0.00     57.24 o
   1   7  12       48.93        0.00     57.24 o
   2   7  12       42.18        0.00     58.61 o
   3   7  12      713.37      777.42     66.16 o
   4   7  12       41.98       59.47     60.50 o
   5   7  12      857.77      826.61     72.67 o
   6   7  12       74.47      193.84     53.64 o
   7   7  12      167.79       85.87     68.38 o
   8   7  12      178.85        0.00     69.41 o
   9   7  12      111.88       79.18     69.76 o
 -12   8  12        0.83        0.00     71.81 o
 -11   8  12       12.59       91.86     69.24 o
 -10   8  12      289.57      359.75     64.27 o
  -9   8  12      140.69      261.37     57.42 o
  -8   8  12      375.82      360.94     61.53 o
  -7   8  12       82.58       76.44     53.82 o
  -6   8  12      370.68      458.12     61.53 o
  -5   8  12       65.01      153.39     53.47 o
  -4   8  12      134.75      145.68     53.13 o
  -3   8  12       41.37       92.89     64.44 o
  -2   8  12       20.72      115.52     62.21 o
  -1   8  12        0.70      117.57     52.44 o
   0   8  12       22.09      113.46     50.05 o
   1   8  12       82.76        0.00     62.73 o
   2   8  12        6.36        0.00     60.84 o
   3   8  12       96.12      156.99     52.79 o
   4   8  12       13.04      154.76     53.64 o
   5   8  12      118.57      173.45     57.42 o
   6   8  12       60.32      110.89     69.41 o
  -9   9  12        8.79        0.00     69.58 o
  -8   9  12       23.59      105.92     70.95 o
  -7   9  12      207.53      266.68     63.24 o
  -6   9  12      197.77      124.26     68.73 o
  -5   9  12     1373.34     1448.92    100.26 o
  -4   9  12        1.29      132.48     67.53 o
  -3   9  12     1661.58     1644.30    103.00 o
  -2   9  12        0.68        0.00     60.84 o
  -1   9  12      158.94      210.81     57.93 o
   0   9  12        1.05        0.00     61.36 o
   1   9  12      357.65      404.13     64.96 o
   2   9  12        1.07       41.65     65.47 o
 -20   1  13       22.56        0.00     70.10 o
 -19   1  13       58.44        0.00     63.41 o
 -18   1  13      183.85      295.65     57.42 o
 -17   1  13       23.35       77.98     59.47 o
 -16   1  13      240.68      308.50     52.44 o
 -15   1  13      361.67      318.27     53.82 o
 -14   1  13     1030.25      872.54     68.38 o
 -13   1  13       46.44       72.33     52.79 o
 -12   1  13      916.59     1026.45     69.41 o
 -11   1  13        5.52       20.40     52.10 o
 -10   1  13      821.40      892.25     64.61 o
  -9   1  13     4914.18     4731.19    106.09 o
  -8   1  13     2597.08     2786.44     84.84 o
  -7   1  13     4755.60     4708.74    101.63 o
  -6   1  13       84.54       79.18     43.02 o
  -5   1  13     9681.62     9489.11    135.05 o
  -4   1  13      818.85      835.18     56.90 o
  -3   1  13        2.87       77.64     42.85 o
  -2   1  13      716.13      913.16     58.10 o
  -1   1  13     1038.75      913.33     60.16 o
   0   1  13        0.23        0.00     45.42 o
   1   1  13     1721.77     1612.43     72.33 o
   2   1  13      215.11      226.40     42.50 o
   3   1  13     1201.68     1156.53     69.24 o
   4   1  13      379.98      361.63     46.62 o
   5   1  13     4866.33     5025.29    122.71 o
   6   1  13       45.28        5.31     56.90 o
   7   1  13        0.43        0.00     54.67 o
   8   1  13       59.02      139.00     47.13 o
   9   1  13      398.67      296.16     54.67 o
  10   1  13      729.79      672.36     63.76 o
  12   1  13      303.39      400.54     62.21 o
  13   1  13        9.47      129.74     65.81 o
  14   1  13       75.16      171.39     59.47 o
 -20   2  13      771.82      702.18     74.38 o
 -19   2  13      160.81      141.05     57.24 o
 -18   2  13      567.27      478.86     61.87 o
 -16   2  13        1.49        0.00     55.02 o
 -15   2  13        2.58        0.00     53.99 o
 -14   2  13      172.22      114.66     47.65 o
 -13   2  13        7.56       29.48     54.50 o
 -12   2  13     2297.00     2151.44     88.44 o
 -11   2  13     8635.69     8237.63    149.79 o
 -10   2  13      848.37      822.15     59.30 o
  -9   2  13     2915.94     2824.49     90.84 o
  -8   2  13       19.50       73.53     39.42 o
  -7   2  13     1051.17     1043.59     64.61 o
  -6   2  13      385.94      430.36     44.90 o
  -5   2  13     2700.76     2831.86     86.38 o
  -4   2  13      276.11      332.67     42.85 o
  -3   2  13     4079.85     4239.82     99.41 o
  -2   2  13        0.12      101.12     38.05 o
  -1   2  13     9863.21     9913.64    145.51 o
   0   2  13     2961.31     3204.63     91.69 o
   1   2  13     1214.80     1267.42     67.70 o
   2   2  13      658.21      637.22     54.16 o
   3   2  13      162.86      136.25     43.88 o
   4   2  13        8.82        3.94     49.36 o
   5   2  13      380.86      346.38     49.70 o
   6   2  13     1251.41     1307.70     78.32 o
   7   2  13      459.55      426.07     52.62 o
   8   2  13     1159.99     1272.90     80.55 o
   9   2  13       49.74        0.00     59.13 o
  10   2  13      500.29      467.89     61.01 o
  11   2  13       62.24       89.46     50.90 o
  12   2  13      105.92       54.84     56.22 o
  13   2  13       23.55       56.56     65.13 o
 -20   3  13        0.00      113.63     70.61 o
 -19   3  13        0.52       55.36     64.10 o
 -18   3  13       95.64      150.99     51.42 o
 -17   3  13      140.81      225.89     56.39 o
 -16   3  13      486.25      440.13     60.84 o
 -15   3  13       51.21        7.88     60.67 o
 -14   3  13      392.46      362.32     53.13 o
 -13   3  13        1.88        0.00     53.99 o
 -12   3  13      165.71       59.81     55.53 o
 -11   3  13     1226.56     1294.33     76.44 o
 -10   3  13     1792.77     1934.29     86.55 o
  -9   3  13      362.18      393.17     49.02 o
  -8   3  13      288.91      253.31     47.30 o
  -7   3  13       61.13      112.95     42.16 o
  -6   3  13     1414.26     1473.60     73.01 o
  -5   3  13     2025.46     2138.08     82.95 o
  -4   3  13     1887.97     1607.97     75.24 o
  -3   3  13      667.88      819.41     61.87 o
  -2   3  13      182.20      261.03     44.39 o
  -1   3  13      514.76      478.69     48.16 o
   0   3  13       16.18        0.00     45.93 o
   1   3  13        8.52        0.00     47.65 o
   2   3  13      183.66      220.41     44.73 o
   3   3  13      605.72      584.26     53.99 o
   4   3  13      359.46      321.87     49.70 o
   5   3  13       46.55       57.42     53.47 o
   6   3  13      290.52      174.47     47.47 o
   7   3  13        0.08        0.00     51.93 o
   8   3  13        7.24        0.00     56.90 o
   9   3  13      146.30       43.02     61.70 o
  10   3  13      154.08       29.65     67.70 o
  12   3  13        4.20       37.02     62.39 o
  13   3  13       93.26      233.77     59.13 o
 -19   4  13        8.74      115.69     58.96 o
 -18   4  13      175.43      257.60     59.30 o
 -17   4  13      277.58      233.77     55.53 o
 -16   4  13        4.18        0.00     58.10 o
 -15   4  13       13.62        3.43     58.96 o
 -14   4  13      195.61      263.60     52.96 o
 -13   4  13      109.11      165.05     49.36 o
 -12   4  13      253.61      217.49     50.22 o
 -11   4  13      273.24      256.05     50.39 o
 -10   4  13       59.92       90.66     54.16 o
  -9   4  13     2230.95     2572.72     94.09 o
  -8   4  13      292.55      422.30     51.93 o
  -7   4  13      155.79      316.73     47.65 o
  -6   4  13      115.35      155.96     45.25 o
  -5   4  13      636.44      667.05     54.67 o
  -4   4  13     3952.49     4192.17    111.23 o
  -3   4  13     3703.13     3915.38    106.95 o
  -1   4  13     1371.68     1424.58     75.93 o
   0   4  13     1254.54     1222.86     73.18 o
   2   4  13      406.40      327.18     48.50 o
   3   4  13      596.55      566.78     55.02 o
   4   4  13      222.08      163.33     47.13 o
   5   4  13      803.25      658.82     59.13 o
   6   4  13      464.39      458.47     55.87 o
   7   4  13      188.25      261.71     49.02 o
   8   4  13      596.37      593.35     61.53 o
   9   4  13       14.46       64.78     49.87 o
  10   4  13       15.65      110.20     52.27 o
  11   4  13      202.57      255.54     59.47 o
  12   4  13       94.95      147.39     56.73 o
 -18   5  13      149.33      225.55     60.50 o
 -17   5  13       86.90      148.08     55.87 o
 -16   5  13      359.54      587.18     61.87 o
 -15   5  13      585.11      565.75     63.76 o
 -14   5  13      555.37      663.79     62.39 o
 -13   5  13      516.79      624.20     62.90 o
 -12   5  13       48.45      203.10     50.90 o
 -11   5  13       13.28      122.89     47.65 o
 -10   5  13     1078.08     1044.61     74.04 o
  -9   5  13      184.11      137.28     49.02 o
  -8   5  13      819.32     1001.60     72.50 o
  -7   5  13     3758.30     3571.06    112.43 o
  -6   5  13        3.79        0.00     53.82 o
  -5   5  13     4091.21     3983.76    114.66 o
  -4   5  13      443.12      432.07     52.10 o
  -3   5  13      195.25      206.18     47.65 o
  -2   5  13     3331.97     3141.73    103.00 o
  -1   5  13      399.80      453.15     50.90 o
   0   5  13      367.88      257.25     48.33 o
   1   5  13     2958.70     3061.69    102.49 o
   2   5  13      955.38      915.56     68.38 o
   3   5  13     1671.16     1633.16     87.92 o
   4   5  13     2095.98     2048.44     94.09 o
   5   5  13      243.79      275.59     51.42 o
   6   5  13       53.86       95.12     63.93 o
   7   5  13       13.87      111.75     57.93 o
   8   5  13      489.06      514.34     63.59 o
   9   5  13      123.91        0.00     62.56 o
  10   5  13      226.01      136.25     69.58 o
  11   5  13      126.85      120.31     72.84 o
 -16   6  13       22.95        0.00     63.76 o
 -15   6  13        0.05       31.19     63.59 o
 -14   6  13      154.06        0.00     66.33 o
 -12   6  13       11.60       75.93     51.93 o
 -11   6  13      331.86      328.55     61.01 o
 -10   6  13      156.97        0.17     61.87 o
  -9   6  13        9.94       66.33     48.85 o
  -8   6  13       50.86       45.93     56.39 o
  -7   6  13      563.15      592.15     59.13 o
  -6   6  13      209.78       76.44     57.76 o
  -5   6  13      224.38      223.15     49.87 o
  -4   6  13      241.22      310.90     49.87 o
  -3   6  13      299.31      396.59     51.07 o
  -2   6  13      155.64       79.70     55.19 o
  -1   6  13       10.46        0.00     53.30 o
   0   6  13        2.54        0.00     53.82 o
   1   6  13        1.65       37.36     46.96 o
   2   6  13      169.35      177.56     48.33 o
   3   6  13      121.18       37.53     55.19 o
   4   6  13        9.25      114.66     49.02 o
   5   6  13      152.21      127.51     53.99 o
   6   6  13       75.32        0.00     64.27 o
   7   6  13      161.73      159.22     55.87 o
   8   6  13       24.46       86.38     60.50 o
   9   6  13        0.23        0.00     62.90 o
  10   6  13       38.87        0.00     65.30 o
 -15   7  13      180.48      271.14     62.04 o
 -14   7  13      462.84      495.49     69.58 o
 -13   7  13      286.32      218.01     64.44 o
 -12   7  13       78.57        0.17     65.98 o
 -11   7  13        3.94      120.66     55.36 o
 -10   7  13       73.56       92.55     53.47 o
  -9   7  13      549.99      514.68     62.90 o
  -8   7  13       56.38       54.33     50.39 o
  -7   7  13      646.86      671.33     64.27 o
  -6   7  13      641.91      657.62     64.61 o
  -5   7  13      776.63      829.86     69.76 o
  -4   7  13       45.36        0.00     58.44 o
  -3   7  13      315.70      348.09     54.50 o
  -2   7  13        2.10        0.00     58.44 o
  -1   7  13      345.36      457.27     57.93 o
   0   7  13      161.64      143.62     53.30 o
   1   7  13      154.99      228.80     54.33 o
   2   7  13      834.71      738.69     66.16 o
   3   7  13      451.15      381.85     57.24 o
   4   7  13      139.21      131.46     54.16 o
   5   7  13      255.19      198.98     58.79 o
   6   7  13      180.02      200.70     56.22 o
   7   7  13        4.71      110.03     64.10 o
   8   7  13      131.61      170.19     59.64 o
 -12   8  13      113.29      157.33     61.01 o
 -11   8  13      551.29      619.57     71.98 o
 -10   8  13      245.05       78.32     73.35 o
  -9   8  13      856.67     1130.82     82.27 o
  -8   8  13      177.09      194.01     59.99 o
  -7   8  13      152.67      179.79     57.76 o
  -6   8  13      377.53      432.93     63.24 o
  -5   8  13     1005.99      888.14     71.81 o
  -4   8  13       12.75       43.53     62.73 o
  -3   8  13     1392.51     1441.21     97.52 o
  -2   8  13        8.40      112.95     52.96 o
  -1   8  13      997.42     1056.95     86.21 o
   0   8  13      150.12       42.16     67.01 o
   1   8  13      256.03      284.68     57.93 o
   2   8  13      156.77      196.75     56.56 o
   3   8  13       43.07       12.17     64.78 o
   4   8  13       53.77      118.60     55.53 o
   5   8  13      552.44      569.53     68.73 o
  -8   9  13        7.77       71.81     71.81 o
  -7   9  13       17.73        2.06     69.93 o
  -6   9  13        0.75        0.00     65.47 o
  -5   9  13      399.41      351.18     64.96 o
  -4   9  13       21.74      132.65     68.04 o
  -3   9  13      113.60      125.46     71.47 o
  -2   9  13       68.02       82.44     70.44 o
  -1   9  13        0.49        0.00     68.04 o
   0   9  13       33.53        0.00     67.36 o
   1   9  13      140.56       53.13     69.76 o
 -20   0  14      199.74      244.74     58.61 o
 -19   0  14      695.44      588.38     65.64 o
 -18   0  14      126.68      132.14     51.93 o
 -17   0  14     2057.80     1899.33     99.75 o
 -16   0  14      202.38      266.85     52.62 o
 -15   0  14       31.38      105.23     46.79 o
 -14   0  14       13.53        0.00     51.07 o
 -13   0  14      389.35      344.15     49.19 o
 -12   0  14     2733.11     2604.08     92.04 o
 -11   0  14     4212.56     3649.73    102.66 o
 -10   0  14       79.48      121.51     42.85 o
  -9   0  14     4029.94     4377.61    104.72 o
  -8   0  14     4376.69     4231.76    101.29 o
  -7   0  14     7166.61     6940.39    121.86 o
  -6   0  14      119.19       36.33     43.70 o
  -5   0  14     8086.74     8192.90    128.54 o
  -4   0  14      354.15      361.46     40.28 o
  -3   0  14    16475.63    16137.80    176.02 o
  -2   0  14      971.29      951.72     61.19 o
  -1   0  14     6375.92     6204.45    119.12 o
   0   0  14     2205.84     2324.55     79.18 o
   1   0  14      348.09      377.57     45.25 o
   2   0  14     3451.26     3244.39     96.49 o
   3   0  14     4547.11     4815.68    116.20 o
   4   0  14     3966.33     4321.40    112.77 o
   5   0  14      353.93      417.33     52.96 o
   6   0  14       71.11       11.48     54.16 o
   7   0  14      284.98      282.45     51.59 o
   8   0  14     1312.14     1523.65     87.24 o
   9   0  14      890.45      983.77     75.93 o
  10   0  14      260.74      304.56     54.67 o
  11   0  14       72.22       31.54     55.19 o
  12   0  14      124.89       54.16     69.07 o
  13   0  14       63.57        0.00     70.27 o
 -20   1  14       96.80      110.55     57.07 o
 -19   1  14       28.49      127.17     64.27 o
 -18   1  14      506.82      611.69     63.59 o
 -17   1  14       74.13      100.78     52.10 o
 -16   1  14      310.94      287.59     52.44 o
 -15   1  14       25.16        0.00     55.02 o
 -14   1  14       10.06       90.15     56.73 o
 -13   1  14       27.65        0.00     53.30 o
 -12   1  14       46.35      110.55     42.68 o
 -11   1  14      758.76      765.94     57.24 o
 -10   1  14     2261.34     2534.33     89.46 o
  -9   1  14      249.03      286.05     44.56 o
  -8   1  14     1408.28     1416.70     70.27 o
  -7   1  14     2648.44     2685.83     86.21 o
  -6   1  14       17.23       36.51     44.56 o
  -5   1  14     1003.35      897.56     60.50 o
  -4   1  14       35.86       62.39     45.42 o
  -3   1  14     2487.12     2526.27     83.12 o
  -2   1  14      165.99       93.24     47.82 o
  -1   1  14     3908.45     3618.02     95.46 o
   0   1  14       32.22       29.48     46.79 o
   1   1  14      847.69      756.34     58.96 o
   2   1  14      745.26      763.02     55.02 o
   3   1  14      442.43      431.04     49.19 o
   4   1  14       94.80       63.24     51.76 o
   5   1  14       90.02       73.53     55.19 o
   6   1  14       59.31        0.00     52.44 o
   7   1  14       20.11        0.00     56.39 o
   8   1  14      774.23      706.64     61.70 o
   9   1  14        6.59       89.46     50.05 o
  10   1  14      104.76      184.59     55.87 o
  11   1  14        3.93       57.24     63.07 o
  12   1  14      101.47      128.54     67.36 o
  13   1  14       65.72        0.00     68.21 o
 -20   2  14       59.70      204.12     58.96 o
 -19   2  14       32.00      109.86     65.13 o
 -18   2  14       42.66      140.37     52.79 o
 -17   2  14        0.49        0.00     58.79 o
 -16   2  14      281.02      265.48     55.53 o
 -15   2  14       62.46      144.82     46.10 o
 -14   2  14      101.70       69.58     47.65 o
 -13   2  14        0.61        0.00     54.33 o
 -12   2  14     1187.82     1181.73     75.41 o
 -11   2  14     1680.27     1605.06     82.61 o
 -10   2  14       21.45        0.00     52.79 o
  -9   2  14      482.25      545.53     51.93 o
  -8   2  14      262.68      312.61     44.56 o
  -7   2  14     1744.53     1810.04     78.32 o
  -6   2  14       21.87       23.65     39.42 o
  -5   2  14     2868.98     2896.30     90.49 o
  -4   2  14      102.82        1.71     47.30 o
  -3   2  14      486.07      462.24     45.59 o
  -2   2  14     1333.77     1326.21     70.61 o
  -1   2  14     1813.10     1771.47     76.61 o
   0   2  14      837.15     1027.13     65.64 o
   1   2  14      240.33      252.97     47.30 o
   2   2  14       73.04       92.72     42.16 o
   3   2  14      851.61      805.36     64.10 o
   4   2  14        9.79        0.00     51.07 o
   5   2  14     1142.01     1075.81     74.21 o
   6   2  14        0.52       55.87     51.25 o
   7   2  14        5.22       42.85     56.90 o
   8   2  14        0.14        0.00     52.62 o
   9   2  14       85.06        0.00     60.16 o
  10   2  14       54.66        0.00     58.61 o
  11   2  14       10.17        0.00     59.99 o
  12   2  14      218.51      278.34     61.70 o
  13   2  14       23.11      168.30     58.44 o
 -19   3  14       21.54      130.26     65.47 o
 -18   3  14      254.69      251.94     58.96 o
 -17   3  14      100.11       95.46     63.41 o
 -16   3  14      325.62      406.53     59.13 o
 -15   3  14      428.18      366.94     56.90 o
 -14   3  14        0.13        0.00     54.16 o
 -13   3  14        1.73        0.00     51.76 o
 -12   3  14      380.96      294.96     51.42 o
 -11   3  14       79.87       88.09     55.53 o
 -10   3  14     2839.78     2774.96     97.69 o
  -9   3  14     7296.99     7429.36    144.14 o
  -8   3  14       69.95       66.50     43.70 o
  -7   3  14     5166.91     5339.10    121.69 o
  -6   3  14       19.96        0.00     51.59 o
  -5   3  14      151.76      177.04     44.56 o
  -4   3  14       72.04      164.02     43.70 o
  -3   3  14      209.50      235.15     45.08 o
  -2   3  14       96.06        0.00     50.39 o
  -1   3  14     3382.68     3344.65     99.23 o
   0   3  14      809.80      770.22     64.44 o
   1   3  14      551.87      607.06     52.10 o
   2   3  14      845.57      822.49     64.27 o
   3   3  14        5.61       68.21     43.19 o
   4   3  14        4.60       89.12     53.82 o
   5   3  14       75.64        0.00     52.27 o
   6   3  14       41.97       82.10     53.64 o
   7   3  14      345.91      240.97     52.10 o
   8   3  14      485.16      502.68     58.79 o
   9   3  14      193.23      206.87     55.36 o
  10   3  14     1484.40     1636.93    100.26 o
  11   3  14       27.87      133.17     53.13 o
  12   3  14      163.40      298.56     60.16 o
 -19   4  14       31.62       71.64     70.95 o
 -18   4  14       84.30      212.35     58.79 o
 -17   4  14        1.50       58.10     64.44 o
 -16   4  14      142.71      185.10     54.50 o
 -15   4  14      376.45      394.19     59.64 o
 -14   4  14      175.23      301.99     55.53 o
 -13   4  14      147.71      171.39     52.27 o
 -11   4  14       78.77        0.00     56.90 o
 -10   4  14      393.20      425.56     53.47 o
  -9   4  14       91.00      190.41     47.99 o
  -8   4  14      190.02      198.30     47.82 o
  -7   4  14      205.38      214.24     49.53 o
  -6   4  14     1786.40     2006.11     91.01 o
  -5   4  14     2319.98     2356.08     93.06 o
  -4   4  14     1202.97     1376.94     75.75 o
  -3   4  14      645.30      658.82     53.82 o
  -2   4  14     1982.32     2164.13     88.95 o
  -1   4  14      305.84      274.39     49.19 o
   0   4  14      735.24      824.04     67.87 o
   1   4  14       46.15      104.55     45.42 o
   2   4  14       79.58       62.90     44.39 o
   3   4  14       90.11        0.00     51.76 o
   4   4  14       22.15        0.00     53.30 o
   5   4  14     1242.71     1215.32     81.24 o
   6   4  14       87.79        0.00     56.39 o
   7   4  14       53.58      152.54     52.10 o
   8   4  14       54.99        8.40     59.99 o
   9   4  14      164.17      210.64     57.24 o
  10   4  14       75.58      131.11     53.99 o
  11   4  14       18.35        0.00     67.01 o
 -18   5  14      127.64      171.39     62.73 o
 -17   5  14        7.06      103.86     69.07 o
 -16   5  14       11.52        0.00     62.21 o
 -15   5  14       38.32        0.00     63.24 o
 -14   5  14       65.92        4.63     62.21 o
 -13   5  14      346.74      338.49     55.53 o
 -12   5  14       79.49        0.00     57.93 o
 -11   5  14      108.84      167.62     49.19 o
 -10   5  14        5.56        0.00     59.13 o
  -9   5  14      731.72      641.85     60.16 o
  -8   5  14      555.82      337.98     54.67 o
  -7   5  14      331.29      219.21     51.59 o
  -6   5  14      185.63      153.56     47.47 o
  -5   5  14      968.11     1090.72     74.55 o
  -4   5  14      493.90      437.73     52.62 o
  -3   5  14        1.18        0.00     48.85 o
  -2   5  14      106.86      114.32     45.42 o
  -1   5  14        1.87        0.00     52.79 o
   0   5  14        0.04        0.00     51.42 o
   1   5  14     1252.19     1240.17     79.18 o
   2   5  14      150.37       71.64     58.96 o
   3   5  14       11.12        0.00     53.47 o
   4   5  14      582.07      547.59     58.96 o
   5   5  14       52.37       81.41     58.27 o
   6   5  14       42.03       78.50     50.73 o
   7   5  14        1.90       91.01     61.19 o
   8   5  14       40.79        0.00     66.50 o
   9   5  14       56.89      100.95     63.76 o
  10   5  14      165.63      221.43     60.33 o
 -16   6  14      254.33      331.47     62.73 o
 -15   6  14      320.60      290.85     62.90 o
 -14   6  14     1044.79     1178.81     90.49 o
 -13   6  14     1083.29     1106.31     90.32 o
 -12   6  14        0.74        0.00     62.90 o
 -11   6  14      140.62      298.73     58.27 o
 -10   6  14        1.47       72.50     51.07 o
  -9   6  14       81.47      102.83     62.56 o
  -8   6  14       23.98       64.61     57.07 o
  -7   6  14      931.94     1026.10     80.04 o
  -6   6  14       17.33       81.58     47.82 o
  -5   6  14     2164.58     2213.49     98.38 o
  -4   6  14      449.80      380.48     53.47 o
  -3   6  14      681.46      668.07     60.33 o
  -2   6  14      542.65      432.59     53.64 o
  -1   6  14      160.80      152.19     48.16 o
   0   6  14      240.31      295.30     54.67 o
   1   6  14       54.08      106.26     60.84 o
   2   6  14      259.71      169.16     52.79 o
   3   6  14      516.34      552.90     60.67 o
   4   6  14      524.43      515.19     60.50 o
   5   6  14      262.56      292.22     56.39 o
   6   6  14      339.65      353.23     57.59 o
   7   6  14      292.04      238.23     60.67 o
   8   6  14      256.78       44.39     68.56 o
   9   6  14       25.69       84.32     65.47 o
 -14   7  14        1.70       24.68     71.13 o
 -13   7  14        9.67       30.51     70.44 o
 -12   7  14        0.43        0.17     65.98 o
 -11   7  14      382.54      477.49     66.50 o
 -10   7  14       11.54       23.82     65.13 o
  -9   7  14      191.01      345.01     59.47 o
  -8   7  14       11.71      116.37     62.21 o
  -7   7  14      919.18      792.84     68.73 o
  -6   7  14       92.17      114.14     61.70 o
  -5   7  14      160.89      199.15     54.67 o
  -4   7  14      101.41       22.11     58.27 o
  -3   7  14      375.27      365.57     57.59 o
  -2   7  14       50.00       25.54     58.44 o
  -1   7  14      398.89      407.05     59.13 o
   0   7  14        0.36        0.00     58.27 o
   1   7  14      380.57      414.93     58.96 o
   2   7  14      172.59      131.80     70.78 o
   3   7  14      190.82      310.90     53.99 o
   5   7  14       73.47      121.86     56.22 o
   6   7  14        0.34        0.00     60.50 o
   7   7  14       17.06       52.10     63.76 o
 -12   8  14       92.67      191.27     62.73 o
 -11   8  14       23.54      188.01     58.79 o
 -10   8  14      231.54      114.32     74.55 o
  -9   8  14        5.55       38.39     62.56 o
  -8   8  14        5.72       86.21     54.16 o
  -7   8  14        9.28       17.65     64.96 o
  -6   8  14       25.86        0.00     60.50 o
  -5   8  14      145.80      153.22     57.93 o
  -4   8  14        3.04        0.00     62.90 o
  -3   8  14        1.91        0.00     59.64 o
  -2   8  14        0.28        0.00     59.30 o
  -1   8  14       13.02        0.00     63.93 o
   0   8  14        4.81        0.00     59.64 o
   1   8  14      109.68       64.61     65.98 o
   2   8  14       85.83       75.58     66.84 o
   3   8  14        0.27        0.00     67.01 o
   4   8  14      174.38       99.92     69.76 o
  -6   9  14       94.32      101.98     76.44 o
  -5   9  14      322.43      303.53     64.27 o
  -4   9  14      145.52        0.00     76.27 o
  -3   9  14      270.21      241.32     67.01 o
  -2   9  14       16.73        0.00     65.81 o
  -1   9  14      975.13      948.64     78.84 o
 -20   1  15      739.67      910.59     76.44 o
 -19   1  15      163.27       82.10     68.38 o
 -18   1  15      197.03      152.71     55.36 o
 -17   1  15      346.71      366.77     57.76 o
 -16   1  15        3.82        0.00     59.64 o
 -15   1  15      119.39      120.14     47.82 o
 -14   1  15      167.94      227.26     48.85 o
 -13   1  15     3414.30     3287.75    108.49 o
 -12   1  15       47.55       80.04     54.84 o
 -11   1  15     2643.72     2568.09     95.12 o
 -10   1  15      135.05      224.01     44.22 o
  -9   1  15     2846.43     2732.62     92.04 o
  -8   1  15      603.22      618.20     55.70 o
  -7   1  15        1.33       64.27     50.05 o
  -6   1  15      478.53      431.04     46.10 o
  -5   1  15      415.94      502.00     47.47 o
  -4   1  15     2694.15     2743.25     88.44 o
  -3   1  15     4075.72     4158.92    102.83 o
  -2   1  15     2495.27     2141.16     82.27 o
  -1   1  15     4502.60     4278.55    105.58 o
   0   1  15      316.69      281.08     44.56 o
   1   1  15     3849.03     3832.25    105.06 o
   2   1  15      107.59      282.45     46.10 o
   3   1  15       98.43      106.26     54.16 o
   4   1  15      464.87      456.41     54.84 o
   5   1  15        2.63        0.00     50.22 o
   6   1  15     1981.96     1912.36     93.92 o
   7   1  15      659.37      620.94     59.99 o
   8   1  15      528.52      577.41     60.50 o
   9   1  15       44.53       12.51     63.24 o
  10   1  15       74.33        0.00     61.01 o
  11   1  15       43.00       22.11     67.01 o
  12   1  15       49.27      252.97     56.39 o
 -20   2  15       12.78        0.00     64.61 o
 -19   2  15        0.19        0.00     66.67 o
 -18   2  15      462.09      544.85     63.07 o
 -17   2  15      534.37      446.13     59.99 o
 -16   2  15      477.72      533.02     59.64 o
 -15   2  15     1314.08     1318.15     84.49 o
 -14   2  15      438.25      492.57     54.50 o
 -13   2  15       63.03       80.72     53.99 o
 -12   2  15      950.23      938.70     70.27 o
 -11   2  15       22.06       50.90     54.50 o
 -10   2  15       15.19       40.62     43.88 o
  -9   2  15     1863.95     1765.99     82.44 o
  -8   2  15      643.75      563.87     52.27 o
  -7   2  15     3610.14     3464.11    101.12 o
  -6   2  15      922.65      843.92     65.30 o
  -5   2  15     1128.67     1261.42     69.41 o
  -4   2  15        3.07       96.49     48.33 o
  -3   2  15      175.86      216.29     42.16 o
  -2   2  15       48.84       14.40     47.13 o
  -1   2  15      381.14      348.95     46.96 o
   0   2  15      732.95      646.48     52.44 o
   1   2  15       44.88       53.30     41.82 o
   2   2  15      954.72      987.03     69.93 o
   3   2  15      353.39      270.45     48.50 o
   4   2  15        2.34       37.53     52.27 o
   5   2  15        8.00       12.00     54.33 o
   6   2  15      166.01      213.72     50.05 o
   7   2  15       13.91        0.00     57.24 o
   8   2  15        3.30       31.88     59.13 o
   9   2  15        1.35        0.00     58.61 o
  10   2  15      594.82      616.14     65.64 o
  11   2  15       11.66       95.46     64.78 o
  12   2  15     1057.64     1292.27    100.95 o
 -19   3  15        0.57        0.00     65.64 o
 -18   3  15       30.75      113.97     55.36 o
 -17   3  15       54.13       82.44     61.01 o
 -16   3  15       57.47       26.22     59.30 o
 -15   3  15        2.45       72.50     58.27 o
 -14   3  15        7.81       66.67     56.73 o
 -13   3  15      434.58      485.54     53.99 o
 -12   3  15        2.78       91.52     53.82 o
 -11   3  15       88.42        0.00     53.30 o
 -10   3  15        0.31        0.00     55.02 o
  -9   3  15       38.26      104.55     52.44 o
  -8   3  15      216.70      197.95     48.33 o
  -7   3  15     1475.70     1511.48     79.52 o
  -6   3  15       19.39        0.00     51.59 o
  -5   3  15      355.76      299.24     48.67 o
  -4   3  15       78.80       86.38     45.25 o
  -3   3  15       15.44      100.09     43.88 o
  -2   3  15      428.90      358.55     48.33 o
  -1   3  15      107.37        0.00     52.10 o
   0   3  15      126.76      132.48     45.76 o
   1   3  15      275.30      221.95     34.45 o
   2   3  15     1300.56     1362.20     78.15 o
   3   3  15      252.52      228.80     48.85 o
   4   3  15        7.94        0.00     52.27 o
   5   3  15      219.59      250.74     48.50 o
   6   3  15      126.06      157.68     47.47 o
   7   3  15       33.79      117.06     50.73 o
   8   3  15        7.83        0.00     54.33 o
   9   3  15       23.16       83.47     51.42 o
  10   3  15       11.87        0.00     67.01 o
  11   3  15      109.77       74.04     72.50 o
 -18   4  15       54.93       89.29     65.30 o
 -17   4  15      697.59      760.79     72.15 o
 -16   4  15      266.00       91.52     66.16 o
 -15   4  15       29.33       65.30     59.30 o
 -14   4  15      109.85      208.07     52.62 o
 -13   4  15       23.82       37.88     58.61 o
 -12   4  15       49.28      177.73     48.16 o
 -11   4  15      447.48      377.57     56.04 o
 -10   4  15       14.56        0.00     51.07 o
  -9   4  15        1.86       46.27     57.07 o
  -8   4  15      279.76      303.70     51.25 o
  -7   4  15     4557.92     4745.59    123.23 o
  -6   4  15      357.98      372.60     50.73 o
  -5   4  15     1337.21     1172.81     75.58 o
  -4   4  15      626.23      806.73     67.70 o
  -3   4  15        3.46       18.85     51.76 o
  -2   4  15       54.85       83.81     56.22 o
  -1   4  15      484.04      455.72     50.73 o
   0   4  15      370.43      325.12     51.07 o
   1   4  15      533.47      560.44     53.30 o
   2   4  15      334.13      207.04     49.19 o
   3   4  15      832.02      811.87     64.61 o
   4   4  15        8.71        0.00     52.44 o
   5   4  15      171.57      234.46     51.76 o
   6   4  15        4.80       21.94     56.04 o
   7   4  15       39.02      121.69     63.24 o
   8   4  15       19.24       92.21     61.70 o
   9   4  15        2.15       44.73     65.13 o
  10   4  15      152.85        0.00     68.90 o
  11   4  15       49.11       67.01     70.78 o
 -17   5  15        2.40       12.51     63.93 o
 -16   5  15       84.56        0.00     66.33 o
 -15   5  15        1.20        0.00     63.41 o
 -14   5  15       90.45        0.00     63.24 o
 -13   5  15      409.81      285.19     58.44 o
 -12   5  15      184.44      249.71     52.96 o
 -11   5  15      663.34      686.41     63.24 o
 -10   5  15       12.36        0.00     55.70 o
  -9   5  15     1158.04     1267.25     83.64 o
  -8   5  15        6.50      103.18     47.99 o
  -7   5  15       13.16      107.12     56.73 o
  -6   5  15      853.96      753.77     65.81 o
  -5   5  15        1.16        0.00     51.76 o
  -4   5  15       13.92       40.10     56.04 o
  -3   5  15     2293.02     2104.65     94.78 o
  -2   5  15      345.27      413.56     51.59 o
  -1   5  15      603.01      669.96     58.44 o
   0   5  15       65.87       79.01     45.08 o
   1   5  15      162.29      191.96     49.19 o
   2   5  15       14.75      101.63     56.90 o
   3   5  15       21.03        0.00     56.90 o
   4   5  15      165.65      165.05     50.90 o
   5   5  15       82.37       84.32     64.10 o
   6   5  15      162.98       76.95     53.30 o
   7   5  15      154.43       76.78     66.67 o
   8   5  15      372.20      388.02     61.36 o
   9   5  15       26.13        0.00     63.93 o
 -16   6  15       68.95      189.38     62.73 o
 -15   6  15      119.81        0.00     71.98 o
 -14   6  15      153.31      206.52     57.59 o
 -13   6  15      262.17      311.41     60.33 o
 -12   6  15      179.42      139.17     57.76 o
 -11   6  15      291.35      313.98     61.70 o
 -10   6  15       36.49       29.14     61.19 o
  -9   6  15       48.49      207.21     52.96 o
  -8   6  15        0.03        0.00     57.42 o
  -7   6  15       90.51        0.00     58.61 o
  -6   6  15       34.01       95.46     59.13 o
  -5   6  15        2.52        0.00     56.73 o
  -4   6  15      148.07      193.16     50.05 o
  -3   6  15       58.53       43.19     57.93 o
  -2   6  15      309.99      326.15     52.44 o
  -1   6  15        0.29        0.00     58.96 o
   0   6  15        0.74        0.00     58.96 o
   1   6  15        0.47        0.00     57.07 o
   2   6  15       17.69      105.23     62.73 o
   3   6  15       82.42      118.77     60.50 o
   4   6  15       83.33      222.46     52.96 o
   5   6  15       63.38      120.49     52.62 o
   6   6  15        5.16       64.61     50.73 o
   7   6  15       88.86        0.00     63.93 o
   8   6  15       50.50      153.56     57.59 o
 -14   7  15       82.77       99.58     75.07 o
 -13   7  15       82.91       61.53     75.24 o
 -12   7  15      229.75      210.47     62.39 o
 -11   7  15      245.42      171.90     59.99 o
 -10   7  15      223.05      273.54     60.16 o
  -9   7  15      122.02        0.00     63.07 o
  -8   7  15       17.53       19.20     65.13 o
  -7   7  15        7.94        0.00     65.64 o
  -6   7  15       11.61       63.93     65.64 o
  -5   7  15      281.85      375.17     59.64 o
  -4   7  15      106.80        0.00     59.30 o
  -3   7  15       62.24       24.17     64.61 o
  -2   7  15      225.18      217.49     53.13 o
  -1   7  15      397.79      323.41     58.61 o
   0   7  15       15.33       62.04     51.59 o
   1   7  15      310.10      324.27     57.07 o
   2   7  15       47.18        0.00     61.01 o
   3   7  15       18.10       36.51     63.24 o
   4   7  15       32.55        0.00     63.93 o
   5   7  15      141.63       64.78     68.21 o
   6   7  15      144.50      147.57     73.87 o
 -11   8  15        9.26        0.00     71.98 o
 -10   8  15       34.35        0.00     68.21 o
  -9   8  15      785.53      882.14     76.27 o
  -8   8  15       88.20       76.27     57.76 o
  -7   8  15     1041.71     1174.87     87.75 o
  -6   8  15       11.73       59.30     67.18 o
  -5   8  15      964.76      930.30     77.30 o
  -4   8  15       33.53       48.67     68.38 o
  -3   8  15       67.82        0.00     66.50 o
  -2   8  15        5.61        0.00     60.84 o
  -1   8  15        7.24        0.00     62.21 o
   0   8  15      339.60      379.11     61.70 o
   1   8  15      654.65      591.98     72.50 o
   2   8  15      459.50      451.27     65.64 o
   3   8  15      165.25        0.00     72.33 o
 -20   0  16      276.00      238.74     62.39 o
 -19   0  16      430.47      486.06     63.07 o
 -18   0  16      179.57      214.58     54.50 o
 -17   0  16      902.20      869.97     69.41 o
 -16   0  16        2.19        0.00     56.39 o
 -15   0  16       66.49       52.62     56.73 o
 -14   0  16      888.03      820.27     64.27 o
 -13   0  16       31.68       64.61     53.82 o
 -12   0  16     1269.73     1123.97     77.12 o
 -11   0  16     4959.91     4690.91    122.03 o
 -10   0  16       27.38       38.91     51.07 o
  -9   0  16     2959.30     2846.25     93.58 o
  -8   0  16       39.43        0.00     48.67 o
  -7   0  16     6274.17     6056.71    122.54 o
  -6   0  16      113.09       22.97     48.50 o
  -5   0  16     1501.80     1663.50     75.58 o
  -4   0  16        1.99       27.94     39.08 o
  -3   0  16      105.70      203.95     42.85 o
  -2   0  16     3624.21     3338.65     97.69 o
  -1   0  16     4029.88     3645.78    101.80 o
   0   0  16    10274.89     9937.12    159.91 o
   1   0  16      215.53      184.59     44.90 o
   2   0  16       21.18        0.00     53.47 o
   3   0  16     2729.04     2470.23     98.38 o
   4   0  16      111.08       73.70     45.42 o
   5   0  16     1314.22     1150.88     79.18 o
   6   0  16     1252.19     1225.09     83.98 o
   7   0  16      243.02      207.72     51.42 o
   8   0  16      941.95      795.24     66.50 o
   9   0  16        4.12        0.00     62.04 o
  10   0  16     1181.33     1201.09     96.15 o
  11   0  16      338.10      438.41     62.56 o
  12   0  16        8.14        0.00     66.50 o
 -20   1  16       35.08      148.77     58.44 o
 -19   1  16        3.52        0.00     63.59 o
 -18   1  16      143.66      235.49     55.87 o
 -17   1  16      129.59       21.77     62.56 o
 -16   1  16       71.52       96.83     50.56 o
 -15   1  16      135.14       88.61     48.16 o
 -14   1  16       49.10       67.36     45.08 o
 -13   1  16     1012.80      949.15     71.98 o
 -12   1  16      194.92      159.39     46.79 o
 -11   1  16      924.76      855.06     62.56 o
 -10   1  16        8.43        0.00     53.82 o
  -9   1  16       14.71       42.85     49.87 o
  -8   1  16      759.68      904.25     65.30 o
  -7   1  16     1534.79     1376.42     74.04 o
  -6   1  16       65.68       74.38     41.99 o
  -5   1  16     2310.71     2209.20     85.35 o
  -4   1  16        3.72        0.00     49.19 o
  -3   1  16       96.46        0.00     56.04 o
  -2   1  16        5.66        0.00     52.10 o
  -1   1  16      979.70     1018.74     70.10 o
   0   1  16     1844.17     1591.00     80.21 o
   1   1  16       83.35        0.00     51.76 o
   2   1  16       90.40        0.00     52.27 o
   3   1  16       12.95       37.88     56.04 o
   4   1  16     2123.30     2479.48     96.32 o
   5   1  16      363.23      289.65     52.62 o
   6   1  16     1203.70     1235.03     85.18 o
   7   1  16        6.80        0.00     58.61 o
   8   1  16       10.42      113.80     49.19 o
   9   1  16        9.27       18.34     59.30 o
  10   1  16       14.62      160.08     52.44 o
  11   1  16       20.11        0.00     69.93 o
  12   1  16       27.77        0.00     70.78 o
 -20   2  16      125.94      133.34     69.76 o
 -19   2  16      362.18      351.18     65.13 o
 -18   2  16        2.17        0.00     61.19 o
 -17   2  16      414.98      447.50     63.07 o
 -16   2  16        0.40       91.52     49.70 o
 -15   2  16       16.74       81.07     56.73 o
 -14   2  16        1.22        0.00     54.84 o
 -13   2  16      171.75      106.60     57.42 o
 -12   2  16      301.89      431.21     51.42 o
 -11   2  16        1.15        0.00     50.90 o
 -10   2  16        4.76      109.86     44.73 o
  -9   2  16     1288.44     1347.63     77.47 o
  -8   2  16      979.55      937.15     68.73 o
  -7   2  16       99.90        0.00     53.47 o
  -6   2  16      888.33      844.95     66.50 o
  -5   2  16      139.37      189.73     44.73 o
  -4   2  16      298.21      380.83     49.02 o
  -3   2  16       64.95       99.75     52.10 o
  -2   2  16     1916.87     1927.95     85.52 o
  -1   2  16     1185.41     1317.64     74.21 o
   0   2  16      104.98      177.39     45.42 o
   1   2  16       11.67        0.00     49.19 o
   2   2  16       17.87        0.00     55.19 o
   3   2  16      295.88      353.23     49.87 o
   4   2  16      307.05      358.20     52.44 o
   5   2  16        4.97       63.41     55.36 o
   6   2  16       64.59       52.10     48.85 o
   7   2  16      170.03        0.00     59.13 o
   8   2  16      473.24      455.55     63.41 o
   9   2  16       81.57      117.74     52.44 o
  10   2  16        5.26        0.00     64.27 o
  11   2  16        0.32        0.00     63.76 o
 -19   3  16       99.76       61.87     66.84 o
 -18   3  16      101.88        0.00     68.38 o
 -17   3  16       42.65        0.00     59.13 o
 -16   3  16      517.95      478.86     60.16 o
 -15   3  16      866.75     1012.57     74.73 o
 -14   3  16      324.25      376.71     55.36 o
 -13   3  16     3556.07     3739.88    121.34 o
 -12   3  16        1.85        0.00     53.99 o
 -11   3  16     2220.32     2361.57     95.12 o
 -10   3  16      290.85      262.40     51.25 o
  -9   3  16      335.19      374.31     51.76 o
  -8   3  16      220.96      354.26     49.87 o
  -7   3  16      106.27       58.79     59.99 o
  -6   3  16       54.56      228.29     47.82 o
  -5   3  16     2011.27     1937.04     88.78 o
  -4   3  16      420.91      440.30     50.56 o
  -3   3  16      231.67      271.31     49.19 o
  -2   3  16      486.44      352.20     51.42 o
  -1   3  16        0.47        0.00     50.90 o
   0   3  16      326.00      228.29     47.99 o
   1   3  16      346.55      436.36     49.87 o
   2   3  16      123.75      111.40     45.42 o
   3   3  16       93.66      103.35     60.33 o
   4   3  16      227.86      214.92     50.05 o
   5   3  16      136.94      202.58     48.85 o
   6   3  16     1534.10     1533.07     91.86 o
   7   3  16        1.53       72.67     49.02 o
   8   3  16        7.09        0.00     58.10 o
   9   3  16        5.14        0.00     63.76 o
  10   3  16      371.27      393.17     64.78 o
  11   3  16       52.01        0.00     67.87 o
 -18   4  16      126.68      122.37     70.61 o
 -17   4  16      254.75      156.14     59.13 o
 -16   4  16      294.47      458.64     62.73 o
 -15   4  16       67.56       98.38     59.81 o
 -14   4  16      176.93       85.69     53.47 o
 -13   4  16       26.08       62.21     61.19 o
 -12   4  16      172.34      179.62     52.62 o
 -11   4  16     1426.19     1346.26     85.01 o
 -10   4  16       54.69        0.00     57.42 o
  -9   4  16     1885.46     1657.67     89.29 o
  -8   4  16      623.16      584.09     57.42 o
  -7   4  16      709.01      621.97     59.47 o
  -6   4  16       38.27        0.00     54.33 o
  -5   4  16      141.59      216.98     47.82 o
  -4   4  16       30.68       43.53     52.44 o
  -3   4  16      308.87      337.64     50.73 o
  -2   4  16      638.64      610.83     55.19 o
  -1   4  16      130.96       21.42     56.90 o
   0   4  16      303.38      299.59     49.87 o
   1   4  16      888.75      903.22     70.10 o
   2   4  16      181.07      227.43     49.19 o
   3   4  16       60.98        0.00     59.81 o
   4   4  16        5.68       99.58     53.30 o
   5   4  16       19.18       96.32     47.30 o
   6   4  16      158.11      240.63     55.53 o
   7   4  16       86.73       36.16     64.61 o
   8   4  16       73.42      101.29     53.64 o
   9   4  16        1.40      120.83     66.33 o
  10   4  16      406.34      379.11     66.33 o
 -17   5  16      229.60      365.57     65.30 o
 -16   5  16        0.27       82.10     67.18 o
 -15   5  16      193.44      310.90     61.70 o
 -14   5  16      116.19      113.12     56.90 o
 -13   5  16        0.85        0.00     59.81 o
 -12   5  16       63.11       11.14     62.90 o
 -11   5  16        1.47        0.00     56.04 o
 -10   5  16       10.58        0.00     57.07 o
  -9   5  16      672.14      809.47     65.47 o
  -8   5  16        8.12        0.00     56.04 o
  -7   5  16      322.35      301.47     52.96 o
  -6   5  16       76.72       26.91     56.39 o
  -5   5  16      148.79      228.12     49.36 o
  -4   5  16       60.21       62.73     54.33 o
  -3   5  16      951.91      971.60     76.10 o
  -2   5  16       29.78       78.15     55.36 o
  -1   5  16       19.44      117.06     46.79 o
   0   5  16        3.24       32.22     53.82 o
   1   5  16        1.67        0.00     52.96 o
   2   5  16      331.29      476.12     55.70 o
   3   5  16        9.18        0.00     58.79 o
   4   5  16       69.44      128.20     53.64 o
   5   5  16      122.21      209.09     54.67 o
   6   5  16       12.25        0.00     61.70 o
   8   5  16       26.79        0.00     64.27 o
   9   5  16        7.13        0.00     64.61 o
 -15   6  16      105.61      247.49     59.64 o
 -14   6  16       92.56       66.67     74.21 o
 -13   6  16        0.55       70.10     66.67 o
 -12   6  16      191.44      226.92     57.07 o
 -11   6  16      530.84      607.92     66.67 o
 -10   6  16       11.28        0.00     65.30 o
  -9   6  16      879.38      937.33     71.81 o
  -8   6  16      121.33       35.65     62.21 o
  -7   6  16      818.50      839.12     69.76 o
  -6   6  16      635.36      587.52     61.53 o
  -5   6  16       13.92      155.62     50.39 o
  -4   6  16       13.26        0.00     58.96 o
  -3   6  16       61.05        0.00     58.96 o
  -2   6  16      340.70      378.08     55.53 o
  -1   6  16      357.41      422.30     57.76 o
   0   6  16     1320.96     1218.23     83.81 o
   1   6  16      624.53      736.63     64.96 o
   2   6  16      347.22      395.39     57.24 o
   3   6  16      518.12      604.83     63.93 o
   4   6  16       37.66       70.78     63.24 o
   5   6  16       14.63        0.00     62.04 o
   6   6  16      262.37      323.41     60.50 o
   7   6  16       14.82       89.12     67.53 o
 -13   7  16      758.33      700.64     77.64 o
 -11   7  16      401.19      443.55     64.10 o
 -10   7  16       92.31       65.47     69.41 o
  -9   7  16        6.59        0.00     63.76 o
  -8   7  16        7.08       44.90     65.47 o
  -7   7  16      309.37       90.49     71.64 o
  -6   7  16       48.86       63.76     51.42 o
  -5   7  16      252.69      425.39     60.67 o
  -4   7  16      103.93      131.80     54.84 o
  -3   7  16      565.17      629.17     63.59 o
  -2   7  16      113.29      104.55     54.16 o
  -1   7  16      188.90      342.95     57.24 o
   0   7  16      110.24      113.29     64.61 o
   1   7  16       84.02       56.90     63.24 o
   2   7  16      148.65       63.93     68.04 o
   3   7  16        2.32       16.97     65.13 o
   4   7  16      444.78      470.63     64.44 o
   5   7  16        2.83        0.00     70.27 o
 -10   8  16       66.42        0.00     75.07 o
  -9   8  16      231.95      179.62     66.67 o
  -8   8  16       98.39      221.95     59.47 o
  -7   8  16       36.18        9.77     68.21 o
  -6   8  16        8.44        0.00     67.36 o
  -5   8  16      349.34      482.97     63.41 o
  -4   8  16        7.65       43.53     63.93 o
  -3   8  16       89.40      103.52     67.53 o
  -2   8  16       70.73      222.12     56.90 o
  -1   8  16        1.44       64.44     64.44 o
   0   8  16        2.58       17.65     62.56 o
   1   8  16       14.46        0.00     69.41 o
   2   8  16        1.43        0.00     65.13 o
 -20   1  17       10.56       91.01     70.27 o
 -19   1  17        1.93        0.00     62.90 o
 -18   1  17      565.78      549.64     64.96 o
 -17   1  17       78.94       86.04     64.78 o
 -16   1  17      229.72      115.52     64.61 o
 -15   1  17      946.65      920.87     72.50 o
 -14   1  17      128.30      251.94     51.93 o
 -13   1  17     1120.30      899.11     75.24 o
 -12   1  17        0.23        0.00     52.27 o
 -11   1  17       39.35        0.00     52.79 o
 -10   1  17       33.40       69.76     57.24 o
  -9   1  17     1364.33     1262.96     76.44 o
  -8   1  17       57.11        0.00     51.07 o
  -7   1  17      344.24      317.24     48.16 o
  -6   1  17      124.82      189.90     45.25 o
  -5   1  17     1774.64     1732.74     81.75 o
  -4   1  17      422.30      316.38     49.02 o
  -3   1  17     2504.66     2516.50     92.04 o
  -2   1  17        5.03      101.98     54.50 o
  -1   1  17      297.51       64.44     57.59 o
   0   1  17      545.86      412.88     53.30 o
   1   1  17      385.71      418.36     51.76 o
   2   1  17     1819.97     1713.72     87.75 o
   3   1  17       29.21       83.98     51.07 o
   4   1  17      373.46      333.52     54.16 o
   5   1  17      431.02      437.04     57.07 o
   6   1  17      187.81      343.46     54.16 o
   7   1  17      169.00       61.01     53.82 o
   8   1  17       65.59      215.61     54.50 o
   9   1  17       20.07       12.68     64.44 o
  10   1  17      657.29      664.99     73.35 o
  11   1  17       51.34      103.86     68.90 o
 -19   2  17     1018.37     1160.99     92.72 o
 -18   2  17      109.14       99.23     62.04 o
 -17   2  17      251.49      379.97     57.76 o
 -16   2  17      291.43      228.46     55.36 o
 -15   2  17       21.50       94.44     49.70 o
 -14   2  17        0.93        0.00     53.64 o
 -13   2  17     1005.50     1030.56     79.87 o
 -12   2  17      775.51      835.86     70.44 o
 -11   2  17     3887.62     3508.16    113.80 o
 -10   2  17        1.99        0.00     49.53 o
  -9   2  17     3438.27     3184.92    105.40 o
  -8   2  17       63.40      167.79     45.59 o
  -7   2  17       82.91      115.52     47.82 o
  -6   2  17     1411.25     1630.08     82.61 o
  -5   2  17     1059.20     1149.16     74.21 o
  -4   2  17      993.19      976.06     69.07 o
  -3   2  17     1555.15     1638.31     80.38 o
  -2   2  17       21.96       49.19     55.02 o
  -1   2  17      256.42      211.15     46.96 o
   0   2  17      103.86      113.63     45.25 o
   1   2  17       20.73       28.45     51.93 o
   2   2  17        2.19       51.07     51.93 o
   3   2  17       81.66      160.42     48.50 o
   4   2  17      467.42      402.08     55.36 o
   5   2  17       49.07       86.38     59.81 o
   6   2  17      755.68      768.68     65.47 o
   7   2  17        0.16       38.56     60.16 o
   8   2  17     1926.62     1904.30    105.75 o
   9   2  17       29.82       14.05     59.13 o
  10   2  17      261.97      343.63     60.50 o
 -19   3  17      164.40       60.16     73.70 o
 -18   3  17       20.26        1.37     69.93 o
 -17   3  17       80.38       73.87     65.64 o
 -16   3  17      145.10       57.07     65.64 o
 -15   3  17       38.04       45.42     58.96 o
 -14   3  17      379.49      358.03     56.73 o
 -13   3  17       77.66      105.75     50.56 o
 -12   3  17       17.05        3.08     57.24 o
 -11   3  17      363.81      323.58     52.10 o
 -10   3  17      301.82      320.33     51.93 o
  -9   3  17       18.30        6.00     55.70 o
  -8   3  17        0.09      101.29     56.22 o
  -7   3  17      616.26      461.72     54.67 o
  -6   3  17       30.01       10.11     53.13 o
  -5   3  17        8.38        0.00     51.07 o
  -4   3  17      270.42      231.20     49.36 o
  -3   3  17      705.56      817.01     60.84 o
  -2   3  17     1297.69     1079.92     76.61 o
  -1   3  17       15.55       62.39     53.47 o
   0   3  17        0.05        0.00     50.22 o
   1   3  17        7.18        4.28     51.25 o
   2   3  17      115.14       37.36     57.59 o
   3   3  17      517.26      509.88     56.39 o
   4   3  17       16.00       70.78     48.33 o
   5   3  17      290.84      224.86     54.67 o
   6   3  17      524.81      431.73     61.01 o
   7   3  17       31.30       73.18     61.87 o
   9   3  17        3.50       18.68     54.67 o
  10   3  17       18.48        0.00     67.36 o
 -18   4  17      262.03      482.29     67.87 o
 -17   4  17      216.47      309.36     59.81 o
 -16   4  17        1.84       70.78     65.47 o
 -15   4  17       27.46        7.54     63.93 o
 -14   4  17       79.66        0.00     64.10 o
 -13   4  17      783.25      914.87     70.27 o
 -12   4  17      354.74      373.28     58.44 o
 -11   4  17     1770.01     1913.21     99.92 o
 -10   4  17       34.21       58.10     55.87 o
  -9   4  17      819.58      712.46     62.04 o
  -8   4  17       19.49       28.79     55.02 o
  -7   4  17       37.37       23.65     47.82 o
  -6   4  17       11.69       65.13     53.64 o
  -5   4  17      797.62      729.60     60.33 o
  -4   4  17       30.24      100.09     47.47 o
  -3   4  17      512.92      413.05     53.13 o
  -2   4  17        9.44        0.00     53.82 o
  -1   4  17      309.75      417.33     51.25 o
   0   4  17      624.94      593.69     57.93 o
   1   4  17      353.81      314.67     53.99 o
   2   4  17       32.76       25.37     55.87 o
   3   4  17        0.03        0.00     52.44 o
   4   4  17      144.05      100.95     66.16 o
   5   4  17        0.24        0.00     58.96 o
   6   4  17      486.91      459.49     61.87 o
   7   4  17       75.29        0.00     62.21 o
   8   4  17      395.81      420.42     63.24 o
   9   4  17        0.47       99.92     56.56 o
 -17   5  17      301.04      262.05     63.07 o
 -16   5  17      393.46      468.41     68.73 o
 -15   5  17      936.68     1006.57     90.66 o
 -14   5  17       35.59        0.00     61.19 o
 -13   5  17      922.25      977.09     80.90 o
 -12   5  17       42.53        0.00     63.59 o
 -11   5  17       22.65       39.08     61.01 o
 -10   5  17      303.97      401.91     55.70 o
  -9   5  17      450.55      470.12     58.27 o
  -8   5  17       50.71        0.00     61.01 o
  -7   5  17     2008.50     2069.35     99.75 o
  -6   5  17      648.47      662.93     61.01 o
  -5   5  17      724.78      656.08     62.04 o
  -4   5  17     1998.22     1761.71     94.26 o
  -3   5  17       20.38        0.00     55.19 o
  -2   5  17       96.39       30.16     58.96 o
  -1   5  17       94.02        0.00     58.79 o
   0   5  17      281.02      294.10     52.44 o
   1   5  17      236.45      227.43     53.30 o
   2   5  17      682.60      713.83     65.13 o
   3   5  17      338.15      258.28     56.04 o
   4   5  17      957.19      859.17     71.13 o
   5   5  17       56.75       19.71     61.36 o
   6   5  17      233.68      317.07     59.30 o
   7   5  17       17.45        0.00     60.67 o
   8   5  17      692.97      714.86     73.87 o
 -15   6  17        0.00        8.74     64.96 o
 -14   6  17        0.68        0.00     67.01 o
 -13   6  17        2.62        0.00     66.84 o
 -12   6  17       57.12        0.00     64.78 o
 -11   6  17      104.85      151.68     58.10 o
 -10   6  17      112.79      154.59     56.56 o
  -9   6  17      105.79        0.00     63.07 o
  -8   6  17      118.62       39.42     67.01 o
  -7   6  17      588.74      602.77     65.64 o
  -6   6  17      120.65       80.21     53.13 o
  -5   6  17        0.37        0.00     59.99 o
  -4   6  17      108.66      109.52     52.44 o
  -3   6  17       28.62       88.09     56.56 o
  -2   6  17       13.75       37.02     50.73 o
  -1   6  17       15.02        0.00     64.78 o
   0   6  17      268.10      269.42     56.56 o
   1   6  17       31.16       88.78     61.36 o
   2   6  17        0.57        0.00     60.16 o
   3   6  17       17.22      104.55     50.90 o
   4   6  17      155.99      225.20     56.56 o
   5   6  17       78.03        0.00     65.64 o
   6   6  17       95.95      139.51     58.27 o
 -13   7  17      201.52      342.26     66.50 o
 -12   7  17        5.76        0.00     66.50 o
 -11   7  17        9.15        0.00     69.07 o
 -10   7  17       70.34        0.00     70.10 o
  -9   7  17      612.27      492.74     66.67 o
  -8   7  17       36.41       52.96     70.10 o
  -7   7  17      525.11      463.44     65.64 o
  -6   7  17      134.74      101.98     68.04 o
  -5   7  17      106.60      133.85     67.53 o
  -4   7  17       21.44        0.00     62.21 o
  -3   7  17      261.24      272.34     59.30 o
  -2   7  17       45.49       92.38     64.78 o
  -1   7  17       17.28       47.99     64.96 o
   0   7  17      108.45      161.45     56.56 o
   1   7  17      188.28      184.41     57.76 o
   2   7  17      533.26      529.42     66.67 o
   3   7  17        6.70       39.59     68.56 o
   4   7  17      390.80      386.65     65.64 o
  -9   8  17      437.93      414.59     69.93 o
  -8   8  17        0.12        0.00     66.50 o
  -7   8  17       31.36       61.19     70.44 o
  -6   8  17       76.21      134.88     56.90 o
  -5   8  17      315.14      227.09     60.67 o
  -4   8  17      120.97        0.00     67.53 o
  -3   8  17      480.41      504.05     66.33 o
  -2   8  17      735.17      860.37     75.41 o
  -1   8  17      107.92      164.53     57.59 o
   0   8  17       28.02        0.00     69.24 o
 -19   0  18      899.68     1123.11     89.81 o
 -18   0  18       75.07       87.92     63.41 o
 -17   0  18      132.62      240.97     56.39 o
 -16   0  18      655.66      474.92     60.33 o
 -15   0  18     1238.64     1273.76     84.49 o
 -14   0  18       24.48        0.00     58.10 o
 -13   0  18       26.64        0.00     57.93 o
 -12   0  18       82.45      104.55     53.99 o
 -11   0  18     1125.52      940.92     75.07 o
 -10   0  18      399.84      334.55     50.22 o
  -9   0  18      286.28      344.66     49.02 o
  -8   0  18      864.27      842.03     67.70 o
  -7   0  18        3.61        0.00     50.56 o
  -6   0  18      834.65      868.43     67.70 o
  -5   0  18     3043.62     3121.16    103.00 o
  -4   0  18     5246.21     5391.38    124.26 o
  -3   0  18     5286.67     4830.77    120.14 o
  -2   0  18       80.32      160.25     45.25 o
  -1   0  18      189.44      216.12     47.13 o
   0   0  18     1418.28     1510.62     82.44 o
   1   0  18      278.33      249.71     49.36 o
   2   0  18     1556.79     1520.90     85.87 o
   3   0  18      482.91      424.70     56.22 o
   4   0  18     2522.29     2790.38    110.55 o
   5   0  18      333.72      341.92     56.04 o
   6   0  18     1223.35     1284.73     90.32 o
   7   0  18      221.19      108.83     69.07 o
   8   0  18      356.75      369.00     63.24 o
   9   0  18      160.81      123.40     67.53 o
  10   0  18        1.25      108.15     67.18 o
 -19   1  18      170.66      127.68     73.87 o
 -18   1  18       20.82       76.27     50.90 o
 -17   1  18      112.22      159.39     55.36 o
 -16   1  18      151.53      179.96     53.13 o
 -15   1  18       63.63       28.62     58.79 o
 -14   1  18      149.03      174.99     50.22 o
 -13   1  18        7.79       95.12     55.53 o
 -12   1  18      230.52      249.88     49.87 o
 -11   1  18      173.39       46.10     55.36 o
 -10   1  18       56.52        0.00     53.47 o
  -9   1  18     1401.16     1280.27     78.32 o
  -8   1  18     1198.85     1060.90     74.55 o
  -7   1  18      119.66      108.32     46.79 o
  -6   1  18        1.30        0.00     54.67 o
  -5   1  18     1022.69     1064.15     72.84 o
  -4   1  18     1028.57     1033.65     74.55 o
  -3   1  18      347.78      420.93     52.27 o
  -2   1  18      416.28      436.70     52.62 o
  -1   1  18     1429.69     1569.75     81.58 o
   0   1  18     1341.61     1162.70     76.95 o
   1   1  18       13.16        0.00     51.76 o
   2   1  18      226.83      251.60     50.56 o
   3   1  18       18.57       68.21     57.93 o
   4   1  18       37.19      110.20     49.19 o
   5   1  18       34.46       78.15     61.87 o
   6   1  18       32.85      115.00     61.01 o
   7   1  18       36.00        0.00     56.90 o
   8   1  18      112.84       72.15     71.47 o
   9   1  18        0.02        0.00     62.39 o
  10   1  18      626.97      668.25     74.21 o
 -19   2  18      152.90      108.83     71.98 o
 -18   2  18        2.41        0.00     63.59 o
 -17   2  18       12.13        0.00     64.61 o
 -16   2  18      136.85      182.01     51.59 o
 -15   2  18       92.48       86.55     60.67 o
 -14   2  18       93.32       91.86     63.76 o
 -13   2  18     1794.78     1699.32     93.58 o
 -12   2  18       24.62        0.00     56.04 o
 -11   2  18      206.24      276.45     51.07 o
 -10   2  18      302.01      236.17     49.87 o
  -9   2  18      516.50      505.43     54.16 o
  -8   2  18        6.64        0.00     52.79 o
  -7   2  18       41.87       90.49     57.76 o
  -6   2  18      853.71      852.32     66.33 o
  -5   2  18      113.81       27.42     57.42 o
  -4   2  18       34.84       71.47     55.02 o
  -3   2  18      191.63      199.84     46.62 o
  -2   2  18      192.46      216.12     48.33 o
  -1   2  18       50.84       68.73     53.82 o
   0   2  18      356.25      186.30     48.33 o
   1   2  18        0.41        0.00     52.44 o
   2   2  18        2.14        0.00     53.99 o
   3   2  18      291.05      225.20     54.67 o
   4   2  18      249.31      247.66     55.19 o
   5   2  18       31.97        0.00     55.53 o
   6   2  18      230.98      273.37     55.53 o
   7   2  18       26.82       47.13     62.39 o
   8   2  18      223.51      252.46     58.79 o
   9   2  18      134.85       87.58     68.56 o
  10   2  18       26.18       57.42     69.58 o
 -18   3  18      545.33      682.98     69.41 o
 -17   3  18      828.82      924.99     73.35 o
 -16   3  18       67.43      185.61     56.22 o
 -15   3  18     1080.77     1137.51     86.04 o
 -14   3  18        3.69        0.00     59.81 o
 -13   3  18       98.93      182.36     51.93 o
 -12   3  18      148.08      237.54     52.79 o
 -11   3  18      406.04      394.02     54.50 o
 -10   3  18        0.54        0.00     56.73 o
  -9   3  18     2949.71     3069.75    110.03 o
  -8   3  18       67.53       97.52     57.24 o
  -7   3  18     1119.98     1099.97     76.95 o
  -6   3  18       37.30        0.00     53.82 o
  -5   3  18      454.86      407.73     52.79 o
  -4   3  18       24.02        0.00     55.53 o
  -3   3  18      621.09      563.53     56.39 o
  -2   3  18      440.15      510.57     54.84 o
   0   3  18       34.92       88.78     54.84 o
   1   3  18      675.49      702.35     64.27 o
   2   3  18      368.04      539.19     57.59 o
   3   3  18      431.79      450.41     56.73 o
   4   3  18      174.54      226.40     53.47 o
   5   3  18        3.45        0.00     63.24 o
   6   3  18       68.74       74.55     64.61 o
   7   3  18       78.18        0.00     66.67 o
   8   3  18      928.88     1030.22     82.95 o
   9   3  18       47.57      124.77     70.10 o
 -18   4  18       62.02       81.24     66.50 o
 -17   4  18       36.98        0.00     62.73 o
 -16   4  18      230.54       98.55     66.67 o
 -15   4  18      286.65      260.17     61.36 o
 -14   4  18      229.51      228.63     57.07 o
 -13   4  18      450.96      439.78     61.01 o
 -12   4  18       34.26       94.61     57.76 o
 -11   4  18      181.06      227.95     54.84 o
 -10   4  18       18.52       29.99     59.47 o
  -9   4  18      181.82      208.58     52.10 o
  -8   4  18      121.11        0.00     57.93 o
  -7   4  18       11.03        0.00     56.73 o
  -6   4  18      822.90      808.61     68.90 o
  -5   4  18       68.20       55.02     55.02 o
  -4   4  18      158.98      197.27     50.05 o
  -3   4  18      326.94      114.66     60.84 o
  -2   4  18      488.65      399.34     54.50 o
  -1   4  18       55.84      142.94     48.16 o
   1   4  18       35.09      111.06     58.27 o
   2   4  18      123.19       80.90     49.53 o
   3   4  18       56.80       91.35     61.36 o
   4   4  18      512.60      620.60     63.24 o
   6   4  18      187.46       94.61     66.50 o
   7   4  18       39.36       67.01     64.10 o
   8   4  18        0.68        9.43     65.13 o
 -16   5  18       55.33        0.00     71.98 o
 -15   5  18       21.44        0.00     68.04 o
 -14   5  18       26.56       42.50     64.44 o
 -13   5  18       21.73        0.00     62.39 o
 -12   5  18       28.26      136.08     54.16 o
 -11   5  18      209.73      276.45     58.79 o
 -10   5  18        5.08       20.91     51.93 o
  -9   5  18      162.25       68.56     66.84 o
  -8   5  18        0.01       22.97     58.44 o
  -7   5  18      542.63      591.98     59.81 o
  -6   5  18       59.36       67.18     58.44 o
  -5   5  18      159.85       76.44     60.16 o
  -4   5  18      538.95      492.06     57.93 o
  -3   5  18       10.21      122.20     47.82 o
  -2   5  18        3.76       36.16     59.30 o
  -1   5  18      500.50      524.45     58.61 o
   0   5  18       19.75        0.00     62.04 o
   1   5  18        0.90        0.00     60.84 o
   2   5  18       37.87        0.00     56.04 o
   3   5  18       27.36       18.00     61.70 o
   4   5  18      189.72      231.72     57.59 o
   5   5  18       49.12      106.78     67.18 o
   6   5  18        0.77        0.00     62.39 o
   7   5  18        2.56        0.00     67.36 o
 -15   6  18      501.19      527.36     73.35 o
 -14   6  18      304.88      352.89     65.47 o
 -13   6  18      688.24      764.74     75.07 o
 -12   6  18       55.24      108.66     56.73 o
 -11   6  18      282.48      275.08     60.50 o
 -10   6  18      106.36        0.00     64.10 o
  -9   6  18       39.10       54.50     63.93 o
  -8   6  18      160.80      170.53     57.59 o
  -7   6  18      364.04      360.43     60.84 o
  -6   6  18      446.09      459.66     61.87 o
  -5   6  18      850.75      752.05     67.36 o
  -4   6  18      187.39       95.98     67.36 o
  -3   6  18      288.95      196.24     55.70 o
  -2   6  18       13.11       42.33     61.53 o
  -1   6  18      589.03      598.32     66.84 o
   0   6  18       18.46        0.00     61.36 o
   1   6  18       24.63        5.14     62.04 o
   2   6  18      122.52       96.83     65.47 o
   3   6  18       79.40        0.00     63.41 o
   4   6  18      681.50      684.87     69.93 o
   5   6  18       50.81      126.66     57.93 o
 -12   7  18       97.13       13.54     70.27 o
 -11   7  18      204.59      251.94     63.59 o
 -10   7  18        0.04      122.71     57.76 o
  -9   7  18      417.97      403.62     67.36 o
  -8   7  18        4.49       89.81     62.04 o
  -7   7  18       16.56        0.00     65.64 o
  -6   7  18      143.44       66.84     66.84 o
  -5   7  18       88.67      113.97     67.18 o
  -4   7  18        0.99       71.81     65.13 o
  -3   7  18        0.40        0.00     58.79 o
  -2   7  18      174.59        0.00     66.67 o
  -1   7  18       34.47        0.00     64.78 o
   0   7  18      248.95      164.53     59.64 o
   1   7  18       18.39        0.00     68.56 o
   2   7  18      299.88      408.25     65.98 o
   3   7  18       67.69       80.38     74.55 o
  -7   8  18        0.85        0.00     72.67 o
  -6   8  18        0.12      111.75     58.10 o
  -5   8  18       27.04      164.53     58.44 o
  -4   8  18        0.05        0.00     67.18 o
  -3   8  18       25.36      140.54     71.81 o
 -19   1  19      123.39      272.17     62.21 o
 -18   1  19       28.54       16.80     68.38 o
 -17   1  19       60.24      173.79     55.19 o
 -16   1  19       61.76        0.00     63.41 o
 -15   1  19        1.24       91.86     50.56 o
 -14   1  19      275.29      259.65     53.30 o
 -13   1  19      463.29      402.25     56.39 o
 -12   1  19       37.44       61.36     56.22 o
 -11   1  19     1012.09      839.63     69.58 o
 -10   1  19      502.34      444.75     52.10 o
  -9   1  19        2.14       19.54     51.76 o
  -8   1  19      637.62      611.34     56.56 o
  -7   1  19       42.86       73.53     46.27 o
  -6   1  19      485.80      511.94     52.10 o
  -5   1  19        0.65        5.31     53.30 o
  -4   1  19      540.38      572.78     57.76 o
  -3   1  19       64.45      140.37     45.93 o
  -2   1  19     2480.79     2357.11     99.06 o
  -1   1  19      684.27      624.03     57.76 o
   0   1  19      794.19      675.10     59.81 o
   1   1  19      720.96      652.99     61.36 o
   2   1  19       27.80        0.00     57.42 o
   3   1  19      208.91      283.65     52.96 o
   4   1  19      538.75      476.98     61.87 o
   5   1  19      167.87      287.59     54.33 o
   6   1  19      912.44      867.23     74.73 o
   7   1  19        8.57        0.00     63.59 o
   8   1  19      260.74      195.90     58.10 o
   9   1  19       97.29        0.00     70.10 o
 -19   2  19       27.59       26.74     72.33 o
 -18   2  19      106.25       97.52     69.93 o
 -17   2  19      752.20      724.80     71.13 o
 -16   2  19       38.43       57.07     53.30 o
 -15   2  19     1203.22     1212.58     89.64 o
 -14   2  19      155.48       84.67     65.13 o
 -13   2  19      547.83      443.90     59.30 o
 -12   2  19      101.52        0.00     55.53 o
 -11   2  19      476.68      463.95     55.70 o
 -10   2  19        0.01       70.10     54.16 o
  -9   2  19       60.11       59.99     57.93 o
  -8   2  19      195.03      192.98     49.70 o
  -7   2  19      279.02      292.73     49.87 o
  -6   2  19       22.42        0.00     53.47 o
  -5   2  19       70.37       93.75     46.27 o
  -4   2  19      243.98      273.37     48.85 o
  -3   2  19      653.37      661.56     58.61 o
  -2   2  19        0.09        0.00     54.33 o
  -1   2  19       72.05        0.00     54.50 o
   0   2  19      236.62      256.23     49.53 o
   1   2  19      200.08      115.34     59.47 o
   2   2  19     1089.39      969.55     73.01 o
   3   2  19       37.66      124.94     49.87 o
   4   2  19     2250.21     2539.64    111.23 o
   5   2  19        1.76      102.15     53.47 o
   6   2  19       37.62      100.95     59.30 o
   7   2  19      283.30      276.62     58.10 o
   8   2  19       48.27        0.00     69.07 o
   9   2  19        8.13        0.00     65.30 o
 -18   3  19        8.58        0.00     71.30 o
 -17   3  19      213.50      124.43     68.04 o
 -16   3  19        0.35       30.51     65.47 o
 -15   3  19       55.66       83.29     66.50 o
 -14   3  19        4.08        0.00     62.04 o
 -13   3  19      139.37      132.31     52.96 o
 -12   3  19      121.39       91.69     66.67 o
 -11   3  19       45.03       96.66     61.53 o
 -10   3  19        1.38       48.67     57.07 o
  -9   3  19       52.67       35.65     54.16 o
  -8   3  19      281.49      250.57     52.10 o
  -7   3  19        0.42       96.83     54.67 o
  -6   3  19        0.13       96.49     56.22 o
  -5   3  19        0.17       12.17     54.50 o
  -4   3  19       54.79      100.78     55.02 o
  -3   3  19        0.06        0.00     54.50 o
  -2   3  19      220.72      113.46     61.19 o
  -1   3  19      213.43       95.12     55.87 o
   0   3  19       70.53       48.50     56.90 o
   1   3  19       16.77       56.39     47.30 o
   2   3  19      147.74      102.83     60.67 o
   3   3  19       37.17       40.96     50.22 o
   4   3  19       54.38       31.88     63.24 o
   5   3  19       82.51      138.14     54.84 o
   6   3  19       50.18       74.38     55.36 o
   7   3  19       39.35       98.21     64.27 o
   8   3  19       55.06      134.54     69.76 o
 -17   4  19      224.25      285.19     63.07 o
 -16   4  19       38.53      106.95     72.67 o
 -15   4  19      744.65      698.07     70.44 o
 -14   4  19      115.26      244.57     56.04 o
 -13   4  19      565.70      725.83     72.67 o
 -12   4  19       22.53       46.62     63.41 o
 -11   4  19       21.71        0.00     63.76 o
 -10   4  19      177.68      274.22     56.90 o
  -9   4  19      228.16      184.76     56.73 o
  -8   4  19      647.60      622.31     62.73 o
  -7   4  19     1164.85     1379.17     84.84 o
  -6   4  19       87.73      129.57     49.36 o
  -5   4  19     1082.48     1081.12     81.92 o
  -4   4  19        0.41        0.00     56.39 o
  -3   4  19        9.84        0.00     54.33 o
  -2   4  19       11.66        0.00     56.04 o
  -1   4  19        5.28       15.77     56.39 o
   0   4  19       37.19      157.68     48.33 o
   1   4  19       36.96        0.00     58.79 o
   2   4  19      958.92      942.98     77.81 o
   3   4  19      205.41      289.65     55.53 o
   4   4  19      544.97      583.58     66.67 o
   5   4  19       89.17      125.80     53.64 o
   6   4  19       47.03       92.72     65.13 o
   7   4  19       84.47       39.08     66.67 o
 -16   5  19        9.88      117.40     58.79 o
 -15   5  19       30.34       63.07     67.36 o
 -14   5  19       35.13       54.84     68.56 o
 -13   5  19      215.71      210.98     60.16 o
 -12   5  19       42.37       18.85     64.78 o
 -11   5  19      586.64      654.53     69.93 o
 -10   5  19        4.58       88.78     65.98 o
  -9   5  19      969.63     1035.19     82.61 o
  -8   5  19        0.44      113.63     60.33 o
  -6   5  19       18.08       67.87     51.42 o
  -5   5  19      245.57      208.92     55.87 o
  -4   5  19      190.44      245.94     54.67 o
  -3   5  19      202.50      226.92     54.33 o
  -2   5  19     1353.25     1224.74     90.15 o
  -1   5  19      280.05      311.76     55.70 o
   0   5  19      381.66      389.22     58.79 o
   1   5  19       22.34        0.00     58.44 o
   2   5  19       74.98       17.14     62.90 o
   3   5  19        8.58       77.81     55.02 o
   4   5  19       99.43       91.69     55.02 o
   5   5  19      124.28      163.85     58.61 o
   6   5  19      267.00      292.22     64.78 o
 -14   6  19        0.57      107.63     77.47 o
 -13   6  19       43.56      219.89     59.47 o
 -12   6  19       25.60       80.72     69.93 o
 -11   6  19       39.00        0.00     69.41 o
 -10   6  19       94.42       75.41     65.98 o
  -9   6  19       38.77        0.00     66.16 o
  -8   6  19       58.39       50.90     52.79 o
  -7   6  19       11.15       35.48     62.21 o
  -6   6  19       86.69      178.76     55.19 o
  -5   6  19        0.03        0.00     60.50 o
  -4   6  19      111.10        0.00     66.67 o
  -3   6  19       50.50        9.94     61.36 o
  -2   6  19      106.75        0.00     64.61 o
  -1   6  19       13.59        0.00     61.70 o
   0   6  19      130.56      141.05     58.10 o
   1   6  19      107.24       42.85     68.90 o
   2   6  19        0.19        6.86     66.67 o
   3   6  19      553.68      434.30     66.67 o
   4   6  19      114.57      203.61     58.61 o
 -11   7  19      162.56      198.13     66.67 o
 -10   7  19       21.79       96.83     71.81 o
  -9   7  19       82.34      139.17     58.10 o
  -8   7  19        1.48        0.00     66.84 o
  -7   7  19       48.96        0.00     70.10 o
  -6   7  19       18.63       41.30     65.98 o
  -5   7  19        6.53        0.00     64.27 o
  -4   7  19      102.30        0.00     68.38 o
  -3   7  19      350.83      354.43     65.47 o
  -2   7  19      139.58       75.75     67.36 o
  -1   7  19       35.41       37.36     65.47 o
   0   7  19       50.30        6.34     67.36 o
   1   7  19      109.57      138.31     73.18 o
 -19   0  20     1179.21     1158.25     95.63 o
 -18   0  20       28.19        0.00     61.53 o
 -17   0  20       74.12      127.51     64.27 o
 -16   0  20       54.76      122.20     55.19 o
 -15   0  20       82.07        0.00     60.33 o
 -14   0  20      678.03      589.58     64.10 o
 -13   0  20       75.90      108.32     59.47 o
 -12   0  20      149.63       89.81     48.33 o
 -11   0  20      912.80      827.47     64.78 o
 -10   0  20       82.72      116.03     47.47 o
  -9   0  20      619.09      634.31     57.59 o
  -8   0  20     1599.75     1763.59     87.92 o
  -7   0  20       12.98      122.54     45.76 o
  -6   0  20      174.37       34.45     57.07 o
  -5   0  20       63.03        0.00     55.19 o
  -4   0  20        0.05       40.28     53.47 o
  -3   0  20      169.98      132.48     47.65 o
  -2   0  20      326.02      369.69     51.25 o
  -1   0  20      416.16      363.00     54.50 o
   0   0  20     3855.13     3618.36    117.92 o
   1   0  20       58.60        0.00     55.87 o
   2   0  20     1661.04     1683.55     90.15 o
   3   0  20       17.57        3.43     57.59 o
   4   0  20        0.31       58.96     60.16 o
   5   0  20        0.49        0.00     59.30 o
   6   0  20      356.23      305.24     61.70 o
   7   0  20       28.15        0.00     64.96 o
   8   0  20      945.27      857.97     74.90 o
 -19   1  20       19.61      102.15     67.36 o
 -18   1  20       51.97       92.38     68.21 o
 -17   1  20       39.37        0.00     65.64 o
 -16   1  20      163.40       66.16     64.96 o
 -15   1  20       54.69       22.28     62.04 o
 -14   1  20       36.43      174.99     52.10 o
 -13   1  20      572.95      543.13     61.70 o
 -12   1  20       92.55      149.79     49.87 o
 -11   1  20       74.86       20.22     56.04 o
 -10   1  20       54.79        0.00     57.07 o
  -9   1  20       15.76       39.25     54.50 o
  -8   1  20      330.26      364.03     53.30 o
  -7   1  20       38.66       68.90     53.47 o
  -6   1  20       18.21       64.10     53.64 o
  -5   1  20     1007.66     1048.04     75.75 o
  -4   1  20      496.66      456.24     55.87 o
  -3   1  20      426.08      481.26     53.99 o
  -2   1  20      367.13      221.09     51.42 o
  -1   1  20        0.01       31.54     56.22 o
   0   1  20        1.07        0.00     55.02 o
   1   1  20       71.00      168.13     48.33 o
   2   1  20      455.48      547.42     58.61 o
   3   1  20        3.25        0.00     61.01 o
   4   1  20       52.70       49.87     51.76 o
   5   1  20       14.06        0.00     61.19 o
   6   1  20     1214.71     1200.92     92.89 o
   7   1  20      101.57        0.00     67.18 o
   8   1  20        0.95        0.00     68.56 o
 -18   2  20       11.61       90.32     59.30 o
 -17   2  20      241.41      152.71     60.50 o
 -16   2  20       10.08        0.00     64.10 o
 -15   2  20        0.16        0.00     58.96 o
 -14   2  20       50.25       35.65     52.27 o
 -13   2  20       31.18        0.00     60.67 o
 -12   2  20       21.48        0.00     54.67 o
 -11   2  20       18.14        0.00     57.42 o
 -10   2  20      720.40      681.96     62.39 o
  -9   2  20      135.95       96.83     50.90 o
  -8   2  20       21.32       10.11     52.96 o
  -7   2  20       55.01       79.87     47.99 o
  -6   2  20       17.67        0.00     55.19 o
  -5   2  20        9.25        0.00     54.84 o
  -4   2  20      271.33      264.45     50.05 o
  -3   2  20       57.53        0.00     53.13 o
  -2   2  20      169.04      187.33     48.33 o
  -1   2  20       51.35       86.38     57.59 o
   0   2  20      245.47      211.15     51.76 o
   1   2  20      109.65        0.00     59.47 o
   2   2  20      100.66       84.84     63.93 o
   3   2  20      218.05      164.88     53.64 o
   4   2  20       15.06        0.00     59.13 o
   5   2  20       13.00      110.72     52.79 o
   6   2  20        0.96        0.00     63.07 o
   7   2  20       17.44        0.00     64.78 o
   8   2  20       70.21       34.79     72.67 o
 -18   3  20        4.48        0.00     73.35 o
 -17   3  20      133.49        0.00     69.93 o
 -16   3  20       28.53      142.60     52.79 o
 -15   3  20      540.99      464.81     63.76 o
 -14   3  20       17.06       53.47     62.73 o
 -13   3  20     1527.76     1539.24     95.29 o
 -12   3  20      139.79      127.86     51.59 o
 -11   3  20     1478.63     1326.55     91.35 o
 -10   3  20       38.52       54.33     62.56 o
  -9   3  20       55.15       21.25     58.61 o
  -8   3  20      718.63      768.16     62.90 o
  -7   3  20      675.62      711.61     61.70 o
  -6   3  20      428.83      470.29     57.42 o
  -5   3  20        2.51        0.00     57.76 o
  -4   3  20      225.80      179.62     49.53 o
  -3   3  20      182.65      330.44     52.62 o
  -2   3  20      605.56      665.50     60.67 o
  -1   3  20        9.45       26.91     56.04 o
   0   3  20        8.77        0.51     57.07 o
   1   3  20       16.28        0.00     61.01 o
   2   3  20      482.22      435.50     60.16 o
   3   3  20       29.99        0.00     60.67 o
   4   3  20     1258.41     1301.53     92.55 o
   5   3  20       10.37        0.00     62.39 o
   6   3  20      793.85      826.61     72.33 o
   7   3  20      140.81      194.35     58.27 o
 -17   4  20      524.73      498.57     68.56 o
 -16   4  20       75.61       52.27     75.07 o
 -15   4  20      254.14      235.32     59.99 o
 -14   4  20       36.66        0.00     65.81 o
 -13   4  20        0.94       60.16     53.13 o
 -12   4  20       11.32      134.88     53.13 o
 -11   4  20      280.60      232.57     57.76 o
 -10   4  20      568.32      592.66     64.78 o
  -9   4  20      279.48      305.76     57.42 o
  -8   4  20      274.88      244.74     56.04 o
  -7   4  20      192.96      182.19     54.67 o
  -6   4  20      527.30      506.97     59.64 o
  -5   4  20      117.49      184.76     50.05 o
  -4   4  20      210.08      115.69     61.19 o
  -3   4  20       46.42      105.75     49.02 o
  -2   4  20      149.91      264.28     52.62 o
  -1   4  20      402.59      461.89     59.13 o
   0   4  20      389.29      478.86     61.19 o
   1   4  20        1.08        0.00     59.13 o
   2   4  20      731.82      772.45     66.67 o
   3   4  20        0.23        0.00     59.99 o
   4   4  20       78.47      138.48     54.16 o
   5   4  20       69.71      124.09     55.02 o
   6   4  20      112.23       37.88     71.98 o
 -15   5  20        4.62        0.00     72.33 o
 -14   5  20        5.03        0.00     63.24 o
 -13   5  20        1.77       67.36     54.84 o
 -12   5  20       16.05       85.18     65.47 o
 -11   5  20      508.91      512.62     68.04 o
 -10   5  20      123.53       64.44     70.27 o
  -9   5  20      354.80      386.31     59.64 o
  -8   5  20      105.71        0.00     66.50 o
  -7   5  20       35.65        0.00     62.56 o
  -6   5  20      349.74      402.25     59.13 o
  -5   5  20      267.63      234.46     55.36 o
  -4   5  20        7.57       16.80     52.10 o
  -3   5  20      238.81      196.75     55.36 o
  -2   5  20       35.24        0.00     58.44 o
  -1   5  20      243.53      215.78     55.70 o
   0   5  20        0.64        0.00     59.30 o
   1   5  20       18.40       94.61     65.47 o
   2   5  20       63.70       90.49     65.98 o
   3   5  20        1.88        0.00     61.87 o
   4   5  20        1.80        0.00     61.36 o
   5   5  20       91.54      109.69     58.44 o
 -13   6  20       78.06       54.50     71.13 o
 -12   6  20       36.78        0.00     72.84 o
 -11   6  20      128.33      263.60     61.01 o
 -10   6  20      359.35      434.81     62.90 o
  -9   6  20      358.00      413.73     64.10 o
  -8   6  20      160.53      116.37     65.13 o
  -7   6  20      668.60      857.63     71.30 o
  -6   6  20       37.07        0.00     62.21 o
  -5   6  20      272.38      268.39     57.93 o
  -4   6  20       13.56        0.00     64.44 o
  -3   6  20      160.77        0.00     62.90 o
  -2   6  20      254.87      283.48     61.36 o
  -1   6  20       36.69        0.00     65.81 o
   0   6  20      940.18     1019.25     76.61 o
   1   6  20       24.32       58.79     67.18 o
   2   6  20      672.82      550.33     71.98 o
   3   6  20        5.25        0.00     71.13 o
 -10   7  20       26.20       15.77     69.41 o
  -9   7  20        9.90      167.62     61.53 o
  -8   7  20      279.39      363.52     67.18 o
  -7   7  20       85.56        0.00     66.33 o
  -6   7  20        9.64       37.88     62.90 o
  -5   7  20      129.98      318.27     61.87 o
  -4   7  20      282.52      233.77     61.19 o
  -3   7  20        6.79        0.00     64.44 o
  -2   7  20       78.53      151.34     61.53 o
  -1   7  20        2.65        0.00     65.47 o
 -18   1  21       24.87        0.00     66.67 o
 -17   1  21      390.63      425.39     64.27 o
 -16   1  21        2.36        0.00     60.84 o
 -15   1  21      241.64      389.22     59.47 o
 -14   1  21        0.54        0.00     63.24 o
 -13   1  21       70.46       72.15     64.10 o
 -12   1  21       43.86       71.98     61.36 o
 -11   1  21      308.61      370.20     55.87 o
 -10   1  21        0.28        0.00     55.53 o
  -9   1  21     1562.79     1312.15     85.87 o
  -8   1  21      106.20       28.45     57.59 o
  -7   1  21      135.33      178.07     49.19 o
  -6   1  21     1077.31     1222.69     81.58 o
  -5   1  21       33.56       22.79     58.79 o
  -4   1  21      206.56      227.95     51.25 o
  -3   1  21       62.98       62.04     60.16 o
  -2   1  21      116.96      107.29     51.25 o
  -1   1  21        9.97       64.61     59.30 o
   0   1  21      196.29      222.81     51.59 o
   1   1  21      550.72      532.16     62.90 o
   2   1  21      804.95      840.49     73.53 o
   3   1  21        1.17        0.00     63.59 o
   4   1  21      939.78     1032.79     82.27 o
   5   1  21       82.43       92.55     64.10 o
   6   1  21      260.24      180.13     58.96 o
   7   1  21      138.76      143.45     61.87 o
 -18   2  21       67.51      194.87     59.64 o
 -17   2  21      249.37      330.61     63.24 o
 -16   2  21       36.74        0.00     67.18 o
 -15   2  21       67.45       21.25     65.64 o
 -14   2  21      249.04      209.61     57.59 o
 -13   2  21      106.90       14.91     61.53 o
 -12   2  21      323.54      350.15     57.93 o
 -11   2  21     1465.22     1424.76     88.27 o
 -10   2  21        8.94        0.00     57.24 o
  -9   2  21      962.05      998.68     69.41 o
  -8   2  21      261.56      292.73     51.76 o
  -7   2  21       24.68        0.00     54.33 o
  -6   2  21       89.39       62.56     59.47 o
  -5   2  21      184.55      104.03     60.33 o
  -4   2  21     1183.63     1134.08     82.10 o
  -3   2  21      165.78      216.98     52.27 o
  -2   2  21      455.82      476.63     56.22 o
  -1   2  21        6.88        0.00     59.13 o
   0   2  21     1461.60     1511.48     92.72 o
   1   2  21       89.83        0.00     62.56 o
   2   2  21       10.29        0.00     58.10 o
   3   2  21      255.97       89.81     66.16 o
   4   2  21      135.20      150.82     56.56 o
   5   2  21      241.80      176.53     58.79 o
   6   2  21      908.44      950.35     80.21 o
   7   2  21      121.65      121.86     68.38 o
 -17   3  21       29.22      153.74     61.36 o
 -16   3  21        8.54        0.00     68.56 o
 -15   3  21       30.23        0.00     65.47 o
 -14   3  21      280.87      365.23     60.67 o
 -13   3  21        6.45        0.00     63.76 o
 -12   3  21       22.19       79.18     63.93 o
 -11   3  21      228.15      300.62     58.44 o
 -10   3  21      259.45      246.46     55.87 o
  -9   3  21       68.97        0.00     62.73 o
  -8   3  21       71.64       93.41     50.39 o
  -7   3  21       70.16        0.00     59.99 o
  -6   3  21        8.00        0.00     56.73 o
  -5   3  21      306.79      280.73     55.02 o
  -4   3  21       26.26        0.00     60.16 o
  -3   3  21      820.92      805.01     68.38 o
  -2   3  21        1.76        0.00     57.76 o
  -1   3  21      178.52      230.00     54.33 o
   0   3  21      190.08      139.51     54.50 o
   1   3  21      102.26       85.87     62.21 o
   2   3  21       60.31        0.00     64.96 o
   3   3  21       33.72      114.83     61.01 o
   4   3  21       57.72        0.00     67.87 o
   5   3  21        8.05       65.13     55.36 o
   6   3  21       27.24        0.00     57.93 o
 -16   4  21        0.46      119.97     69.41 o
 -15   4  21       40.35       59.30     71.98 o
 -14   4  21        8.57        0.00     69.76 o
 -13   4  21      319.88      412.19     61.87 o
 -12   4  21        7.02        0.00     59.99 o
 -11   4  21      287.04      348.43     62.90 o
 -10   4  21      236.64      120.49     66.33 o
  -9   4  21      957.88      907.68     71.47 o
  -8   4  21       49.63        0.00     61.70 o
  -7   4  21       10.61       20.40     64.44 o
  -6   4  21       87.48       74.21     67.36 o
  -5   4  21      132.17      276.62     55.53 o
  -4   4  21      445.24      610.49     61.53 o
  -3   4  21      296.48      299.42     58.61 o
  -2   4  21     1016.12     1131.51     86.38 o
  -1   4  21       52.46        0.00     61.87 o
   0   4  21      774.06      863.46     69.58 o
   1   4  21       27.26        0.00     58.79 o
   3   4  21       26.06       43.36     64.44 o
   4   4  21      121.93      130.43     58.61 o
   5   4  21       63.46      170.19     60.84 o
 -14   5  21      302.82      374.14     66.33 o
 -13   5  21      105.23       59.13     69.93 o
 -12   5  21      132.97      170.19     59.47 o
 -11   5  21        9.38        0.00     68.38 o
 -10   5  21      110.71       77.64     55.02 o
  -9   5  21      211.69      260.51     58.27 o
  -8   5  21     1216.94     1370.43     96.15 o
  -7   5  21      147.50       64.78     68.56 o
  -6   5  21      857.87      831.58     69.41 o
  -5   5  21      642.40      599.00     65.64 o
  -4   5  21      899.34      935.61     79.70 o
  -3   5  21        0.15        5.14     63.24 o
  -2   5  21        0.31       37.19     50.05 o
  -1   5  21       38.38        0.00     59.81 o
   0   5  21      832.89      889.17     75.75 o
   1   5  21      106.85       15.60     67.36 o
   2   5  21     1600.03     1568.55    103.69 o
   3   5  21       69.34       96.83     58.61 o
 -12   6  21      128.81      109.69     62.73 o
 -11   6  21       23.08        0.00     74.04 o
 -10   6  21        0.47      135.05     69.93 o
  -9   6  21       15.77       63.76     67.87 o
  -8   6  21       26.01        0.00     62.73 o
  -7   6  21        1.94        7.54     53.99 o
  -6   6  21       32.89        0.00     64.10 o
  -5   6  21        4.07        0.00     61.87 o
  -4   6  21      133.02      138.14     56.39 o
  -3   6  21       15.76      115.69     67.01 o
  -2   6  21      112.99      251.94     57.42 o
  -1   6  21       94.23       75.24     70.95 o
   0   6  21       30.94      129.74     56.73 o
   1   6  21        4.55        0.00     71.13 o
  -7   7  21      308.93      444.24     69.58 o
  -6   7  21      135.59        0.00     69.07 o
  -5   7  21       12.20       69.58     71.13 o
  -4   7  21       97.48        0.00     68.21 o
 -18   0  22       97.44        0.00     64.61 o
 -17   0  22       13.58        0.00     63.93 o
 -16   0  22       24.22        0.00     63.24 o
 -15   0  22      282.30      363.86     60.16 o
 -14   0  22      157.31      217.84     57.42 o
 -13   0  22      671.71      772.45     69.41 o
 -12   0  22      558.76      590.78     63.07 o
 -11   0  22       55.60      133.85     51.76 o
 -10   0  22       18.12        0.00     58.10 o
  -9   0  22      245.22      257.94     53.82 o
  -8   0  22       19.68      101.63     59.30 o
  -7   0  22      881.90      903.73     68.21 o
  -6   0  22      249.84      313.98     55.19 o
  -5   0  22      644.92      680.59     61.70 o
  -4   0  22     4732.72     4858.36    136.25 o
  -3   0  22      473.19      358.03     54.67 o
  -2   0  22     1887.59     1816.72     95.29 o
  -1   0  22     1279.86     1414.13     89.64 o
   0   0  22      122.00      218.52     53.82 o
   1   0  22     1541.49     1294.84     90.66 o
   2   0  22      324.11      336.78     58.10 o
   3   0  22       23.05        0.00     59.81 o
   4   0  22      673.43      735.60     70.95 o
   5   0  22       12.48       85.87     66.50 o
   6   0  22      114.00       39.08     71.81 o
 -18   1  22       33.33        0.00     72.50 o
 -17   1  22      167.14      197.61     61.01 o
 -16   1  22        1.20       18.17     63.76 o
 -15   1  22       92.92      116.72     55.53 o
 -14   1  22       12.11        0.00     59.81 o
 -13   1  22        9.70       93.75     62.73 o
 -12   1  22      122.47       64.44     64.44 o
 -11   1  22        3.27        0.00     59.99 o
 -10   1  22       14.47        0.00     63.41 o
  -9   1  22      836.76      823.87     71.30 o
  -8   1  22      402.07      409.45     56.56 o
  -7   1  22      115.91        0.00     61.87 o
  -6   1  22       44.29       35.65     58.27 o
  -5   1  22        6.90       71.98     59.13 o
  -4   1  22      157.86        0.00     62.04 o
  -3   1  22      106.56       34.96     60.67 o
  -2   1  22      712.99      589.92     58.96 o
  -1   1  22      134.95      193.33     53.47 o
   0   1  22       18.67       56.04     50.73 o
   1   1  22        6.92        6.00     63.24 o
   2   1  22      704.24      589.58     65.64 o
   3   1  22      353.26      348.09     58.96 o
   4   1  22       18.00        0.00     62.90 o
   6   1  22      168.11       11.65     69.41 o
 -17   2  22      147.98       57.42     68.90 o
 -16   2  22       35.05       31.02     65.47 o
 -15   2  22      219.83      245.43     59.13 o
 -14   2  22       85.94       23.82     66.50 o
 -13   2  22      131.64       21.94     69.41 o
 -12   2  22       12.11        0.00     59.64 o
 -11   2  22       40.65       98.21     62.56 o
 -10   2  22        4.73       91.01     63.59 o
  -9   2  22       13.69      108.15     64.61 o
  -8   2  22      171.02      268.74     53.64 o
  -7   2  22      157.35       68.90     61.70 o
  -6   2  22      206.54       84.49     61.87 o
  -5   2  22      335.52      231.55     53.99 o
  -4   2  22      627.40      760.62     63.93 o
  -3   2  22       79.68       72.84     61.19 o
  -2   2  22       10.57       44.39     61.36 o
  -1   2  22       15.28       52.96     61.70 o
   0   2  22       26.69       13.71     61.53 o
   1   2  22       10.89       69.58     62.04 o
   2   2  22      138.10      256.23     54.67 o
   3   2  22       37.69        0.00     63.24 o
   4   2  22      133.23       51.25     54.67 o
   5   2  22      128.56      153.91     60.50 o
   6   2  22       54.13        0.00     64.96 o
 -16   3  22        3.54      107.63     68.90 o
 -15   3  22      248.32      196.58     62.21 o
 -14   3  22      160.48        0.00     67.53 o
 -13   3  22       41.26       33.42     62.73 o
 -12   3  22      182.37      180.30     57.42 o
 -11   3  22      613.73      579.98     67.36 o
 -10   3  22      441.35      518.11     62.73 o
  -9   3  22      160.17       30.51     65.98 o
  -8   3  22      275.94      267.02     56.39 o
  -7   3  22      411.82      373.97     60.33 o
  -6   3  22      543.96      605.00     62.73 o
  -5   3  22       10.69        8.06     58.79 o
  -4   3  22       11.55       18.00     60.67 o
  -3   3  22       59.66       84.15     60.16 o
  -2   3  22      669.87      664.47     65.30 o
  -1   3  22      214.88      187.84     56.90 o
   0   3  22     2327.19     2296.44    111.75 o
   1   3  22       24.14        0.00     58.79 o
   2   3  22      924.32      848.03     74.38 o
   3   3  22      147.84      194.87     57.24 o
   4   3  22      221.51      119.97     70.95 o
   5   3  22       50.63        0.00     69.41 o
 -15   4  22       17.72       22.62     72.33 o
 -14   4  22       97.26      119.63     60.50 o
 -13   4  22       57.60      116.20     67.53 o
 -12   4  22      350.21      356.15     62.21 o
 -11   4  22      139.68      190.07     56.90 o
  -9   4  22        0.02       12.00     53.13 o
  -8   4  22       37.38        0.00     62.73 o
  -7   4  22       16.97        0.00     60.16 o
  -6   4  22      763.28      786.85     68.90 o
  -5   4  22       10.40       32.91     65.13 o
  -4   4  22      540.29      596.43     63.76 o
  -3   4  22       37.05       55.19     61.87 o
  -2   4  22      714.22      967.15     76.61 o
  -1   4  22       73.54      133.17     55.02 o
   0   4  22        0.04        0.00     61.01 o
   1   4  22      106.38      162.13     56.56 o
   2   4  22       21.92        0.00     63.76 o
   3   4  22       26.97       93.06     66.50 o
   4   4  22      550.55      592.32     71.98 o
 -13   5  22       72.41      142.42     76.10 o
 -12   5  22      144.74      158.36     61.70 o
 -11   5  22        1.70      114.49     60.84 o
 -10   5  22       24.25        0.00     65.98 o
  -9   5  22      165.74       87.58     70.78 o
  -8   5  22       31.49      162.65     57.07 o
  -7   5  22       82.01       75.58     55.87 o
  -6   5  22       66.61      167.45     55.02 o
  -5   5  22       10.32       30.85     64.27 o
  -3   5  22       41.12       47.82     63.59 o
  -2   5  22       76.28       75.93     69.93 o
  -1   5  22        1.04        0.00     69.07 o
   0   5  22       54.03       78.15     55.87 o
   1   5  22      232.06      224.01     61.53 o
   2   5  22       47.34      131.80     68.38 o
 -11   6  22       61.60      158.36     60.67 o
 -10   6  22      151.74      133.34     60.67 o
  -9   6  22        0.92       58.10     66.84 o
  -8   6  22        0.15        0.00     62.39 o
  -7   6  22       21.64       92.55     67.70 o
  -6   6  22      688.88      773.65     74.55 o
  -5   6  22       94.43      182.36     60.33 o
  -4   6  22      673.51      796.96     74.04 o
  -3   6  22       27.54      106.09     67.36 o
  -2   6  22      540.90      600.20     70.27 o
  -1   6  22      144.11      231.89     63.41 o
 -17   1  23       34.78        0.00     67.53 o
 -16   1  23       14.32      118.09     70.61 o
 -15   1  23       29.52       37.71     67.36 o
 -14   1  23      299.84      294.79     61.01 o
 -13   1  23      221.00      297.53     57.93 o
 -12   1  23      417.96      425.56     61.53 o
 -11   1  23      140.43      280.56     56.56 o
 -10   1  23      408.79      132.83     71.81 o
  -9   1  23        9.53        9.43     61.70 o
  -8   1  23       15.09        0.00     62.04 o
  -7   1  23       88.67       12.17     61.70 o
  -6   1  23        0.09        0.00     59.99 o
  -5   1  23      201.17      127.68     66.16 o
  -4   1  23      871.32      980.52     82.10 o
  -3   1  23      479.12      343.46     57.42 o
  -2   1  23     1624.43     1489.03     95.12 o
  -1   1  23        0.15        0.00     60.50 o
   0   1  23      391.57      329.92     57.07 o
   1   1  23       68.49        0.00     63.24 o
   2   1  23        2.61       21.94     63.59 o
   3   1  23       47.65        0.00     62.56 o
   4   1  23       86.52       67.18     69.24 o
   5   1  23        1.48        0.00     70.10 o
 -16   2  23      187.42      273.19     61.70 o
 -15   2  23      483.68      603.29     69.93 o
 -14   2  23       73.48        0.00     62.90 o
 -13   2  23      177.83      125.11     69.41 o
 -12   2  23      203.72      234.97     57.59 o
 -11   2  23       16.81       19.37     63.41 o
 -10   2  23       69.91      106.09     53.99 o
  -9   2  23        5.97       89.29     52.44 o
  -8   2  23      458.76      488.97     64.27 o
  -7   2  23      216.68      122.20     71.64 o
  -6   2  23      604.73      670.99     64.10 o
  -5   2  23       21.12      140.20     51.42 o
  -4   2  23      982.55      941.78     77.12 o
  -3   2  23       25.10        0.00     59.99 o
  -2   2  23        6.94        0.00     63.41 o
  -1   2  23      298.37      248.69     57.42 o
   0   2  23      253.38      231.03     55.70 o
   1   2  23       15.21        0.00     61.87 o
   2   2  23      585.17      769.71     70.27 o
   3   2  23       35.75      118.60     53.99 o
   4   2  23      502.46      393.51     68.56 o
 -16   3  23       28.68      139.85     75.75 o
 -15   3  23       62.30      141.57     61.01 o
 -14   3  23       40.03       22.97     63.59 o
 -13   3  23        9.54        0.00     67.53 o
 -12   3  23        4.02        0.00     61.53 o
 -11   3  23       42.51       44.39     64.61 o
 -10   3  23      797.20      812.21     68.38 o
  -9   3  23       23.18      114.66     64.61 o
  -8   3  23        8.70        0.00     61.70 o
  -7   3  23       52.80       75.07     62.90 o
  -6   3  23        7.73        0.00     58.96 o
  -5   3  23       29.33        0.00     63.93 o
  -4   3  23       84.61        0.00     62.90 o
  -3   3  23       22.44      121.69     53.13 o
  -2   3  23        6.40       44.05     63.41 o
  -1   3  23      127.65      178.24     55.19 o
   0   3  23       25.56      122.71     53.13 o
   1   3  23       24.85       20.91     69.93 o
   2   3  23      143.14      186.64     59.64 o
   3   3  23       18.13        0.00     67.53 o
   4   3  23        3.11       25.37     67.87 o
 -14   4  23        0.37       28.11     69.76 o
 -13   4  23      386.87      254.34     63.76 o
 -12   4  23       31.23       60.67     67.70 o
 -11   4  23        0.90        0.00     62.73 o
 -10   4  23        1.93        4.11     63.07 o
  -9   4  23       90.75        0.00     69.24 o
  -8   4  23       52.48        7.20     54.67 o
  -7   4  23      348.56      443.21     62.56 o
  -6   4  23     1077.93     1147.79     89.81 o
  -5   4  23      116.86       65.30     55.19 o
  -4   4  23      809.54      799.87     71.64 o
  -3   4  23       36.84        0.00     65.30 o
  -1   4  23        2.79        0.00     60.50 o
   0   4  23      125.73       91.01     67.53 o
   1   4  23      396.33      390.60     62.90 o
   2   4  23      481.21      455.38     69.24 o
 -12   5  23       27.79      115.34     71.64 o
 -11   5  23      312.42      122.20     76.10 o
 -10   5  23      429.01      631.05     69.24 o
  -9   5  23      196.63      163.68     61.87 o
  -8   5  23      100.25        0.00     66.50 o
  -7   5  23       37.05      130.94     68.56 o
  -6   5  23       24.59        0.00     64.96 o
  -5   5  23       23.95      128.03     72.67 o
  -4   5  23      418.82      519.82     66.16 o
  -3   5  23      133.00       94.61     72.33 o
  -2   5  23     1414.57     1580.55    104.55 o
  -1   5  23        4.15        0.00     69.07 o
   0   5  23      705.92      880.94     79.18 o
  -8   6  23        0.97        0.00     65.64 o
  -7   6  23       93.21      135.57     74.04 o
  -6   6  23       71.81        0.00     68.73 o
  -5   6  23      165.53        0.00     75.41 o
  -4   6  23        0.19        0.00     70.78 o
 -16   0  24        8.21      116.54     66.84 o
 -15   0  24       69.41       91.69     68.04 o
 -14   0  24       11.39       57.76     63.93 o
 -13   0  24       17.80        0.00     66.16 o
 -12   0  24       96.34       82.78     68.56 o
 -11   0  24      245.82      125.63     72.33 o
 -10   0  24      696.63      569.18     67.01 o
  -9   0  24      168.85        0.00     67.18 o
  -8   0  24     2844.97     2770.50    119.97 o
  -7   0  24        3.16      137.97     52.62 o
  -6   0  24      533.88      471.83     62.04 o
  -5   0  24        1.90        0.00     58.96 o
  -4   0  24      235.54      320.67     56.22 o
  -3   0  24      282.62      292.05     58.10 o
  -2   0  24      167.68      243.03     55.53 o
  -1   0  24        2.02        0.00     61.70 o
   0   0  24      872.32      892.59     76.27 o
   1   0  24       45.03       50.39     64.27 o
   2   0  24      225.96      225.03     57.59 o
   3   0  24       49.77      116.72     56.22 o
   4   0  24       13.02        0.00     62.90 o
 -16   1  24       20.87        0.00     71.13 o
 -15   1  24        0.41      121.34     67.36 o
 -14   1  24        1.22       21.08     61.87 o
 -13   1  24      182.85        0.00     70.95 o
 -12   1  24      467.07      480.57     64.10 o
 -11   1  24       84.10       74.04     55.36 o
 -10   1  24      211.48      244.57     57.93 o
  -9   1  24      123.94      184.24     54.50 o
  -8   1  24       86.89      111.75     53.47 o
  -7   1  24      119.72      105.06     62.56 o
  -6   1  24      413.86      327.35     60.50 o
  -5   1  24        4.05       49.53     59.81 o
  -4   1  24      159.96      214.75     54.67 o
  -3   1  24        6.40        0.00     61.01 o
  -2   1  24      422.40      421.10     62.56 o
  -1   1  24      391.26      406.71     62.04 o
   0   1  24        0.18       69.07     65.13 o
   1   1  24        0.03        0.00     61.01 o
   2   1  24      185.07      150.48     56.90 o
   3   1  24       40.56       76.95     66.84 o
   4   1  24       19.04        0.00     67.18 o
 -16   2  24       22.91      107.80     72.15 o
 -15   2  24      210.09      284.16     60.50 o
 -14   2  24       25.71        0.00     65.64 o
 -13   2  24       47.32      122.20     70.95 o
 -11   2  24      239.51      173.10     59.30 o
 -10   2  24      292.85      323.24     57.42 o
  -9   2  24        1.36       62.90     62.90 o
  -8   2  24      121.97       85.01     64.96 o
  -7   2  24       61.52      191.96     52.62 o
  -6   2  24      342.19      388.88     60.33 o
  -5   2  24      144.30        0.00     65.47 o
  -4   2  24        0.03        0.00     57.24 o
  -3   2  24       20.21        0.00     61.01 o
  -2   2  24       19.93        7.71     59.47 o
  -1   2  24      244.92       76.44     70.61 o
   0   2  24      514.63      511.25     65.98 o
   1   2  24      117.04        0.00     65.81 o
   2   2  24       69.76      173.45     58.10 o
   3   2  24       14.83       45.42     65.30 o
 -15   3  24      351.30      257.25     67.36 o
 -14   3  24      540.81      674.24     70.10 o
 -13   3  24       67.11      116.54     65.13 o
 -12   3  24      180.52      249.20     60.67 o
 -11   3  24      161.19      198.13     56.39 o
 -10   3  24      280.32       69.07     71.81 o
  -9   3  24      126.84       15.08     65.64 o
  -8   3  24      131.65      234.97     55.70 o
  -7   3  24        0.29        0.00     61.70 o
  -6   3  24      512.35      619.23     64.78 o
  -5   3  24      414.80      379.28     61.01 o
  -4   3  24     1082.10     1136.14     79.35 o
  -3   3  24      106.65        1.37     69.93 o
  -2   3  24      918.12      984.97     77.30 o
  -1   3  24       10.36        0.00     65.47 o
   0   3  24       91.17      153.39     56.56 o
   1   3  24        0.17        0.00     65.98 o
   2   3  24      244.35      313.13     65.13 o
 -13   4  24        9.08      104.55     74.55 o
 -12   4  24       47.73       60.16     66.84 o
 -11   4  24       30.26       44.39     69.58 o
 -10   4  24      114.66        0.00     69.24 o
  -9   4  24       73.70        0.00     64.61 o
  -8   4  24      645.27      578.95     68.73 o
  -7   4  24       29.34        0.00     67.53 o
  -5   4  24      225.52      323.07     59.99 o
  -4   4  24      193.63      199.84     58.96 o
  -3   4  24       39.86       70.61     54.16 o
  -2   4  24      165.31      198.30     57.76 o
  -1   4  24       87.94       24.85     71.64 o
   0   4  24      543.79      664.13     71.81 o
   1   4  24        2.56       32.74     68.38 o
 -10   5  24       30.09       39.42     66.16 o
  -9   5  24       41.31        0.00     67.36 o
  -8   5  24        2.81        0.00     65.81 o
  -7   5  24       33.31        0.00     68.90 o
  -6   5  24       12.93        0.00     63.76 o
  -5   5  24       35.82      135.74     56.04 o
  -3   5  24      107.87       54.84     72.33 o
  -2   5  24      146.71      219.72     62.90 o
 -15   1  25      198.03        0.00     73.87 o
 -14   1  25      212.62      108.15     72.50 o
 -13   1  25       20.07        0.00     66.67 o
 -12   1  25       53.71        0.00     68.90 o
 -11   1  25        2.09        0.00     66.84 o
 -10   1  25        9.61        0.00     66.33 o
  -9   1  25      372.19      328.38     59.47 o
  -8   1  25      971.91      997.31     81.58 o
  -7   1  25      112.49        0.00     65.30 o
  -6   1  25     1258.50     1346.43     94.44 o
  -5   1  25        0.35        0.00     61.36 o
  -4   1  25      469.84      482.46     64.44 o
  -3   1  25       92.86       10.45     67.36 o
  -2   1  25       12.24        0.00     51.93 o
  -1   1  25       14.95       91.35     61.87 o
   0   1  25      383.50      440.64     66.16 o
   1   1  25       13.30      102.32     61.87 o
   2   1  25      245.76      225.03     63.07 o
 -15   2  25      210.27      237.72     64.44 o
 -14   2  25       73.54      171.90     62.21 o
 -13   2  25      309.68      492.91     66.67 o
 -12   2  25      649.82      882.82     77.81 o
 -11   2  25        1.60        0.00     68.56 o
 -10   2  25      334.16      240.46     62.73 o
  -9   2  25        7.63      104.03     64.10 o
  -8   2  25     1072.97     1026.28     80.21 o
  -7   2  25       36.85        0.00     63.24 o
  -6   2  25        0.06        0.00     61.19 o
  -5   2  25       89.78        0.00     61.53 o
  -4   2  25      459.33      538.16     64.44 o
  -3   2  25      115.66      185.96     53.64 o
  -2   2  25      546.76      544.67     66.67 o
  -1   2  25      320.00      291.53     59.81 o
   0   2  25      336.33      240.97     62.73 o
   1   2  25        3.67        0.00     73.87 o
 -13   3  25        6.62        0.00     67.87 o
 -12   3  25        2.55        0.00     69.76 o
 -11   3  25      124.60      117.57     68.38 o
 -10   3  25       20.72        0.00     67.01 o
  -9   3  25        5.34        0.00     61.70 o
  -8   3  25       22.22        0.00     64.27 o
  -7   3  25      403.84      218.86     61.87 o
  -6   3  25        2.56       12.17     60.50 o
  -5   3  25        4.42        0.00     60.67 o
  -4   3  25       77.66        0.00     64.44 o
  -3   3  25        6.79        0.00     61.70 o
  -2   3  25        5.98        0.00     63.59 o
  -1   3  25       67.96       76.78     56.22 o
 -12   4  25       77.69       12.34     72.67 o
 -11   4  25       71.95       61.87     61.87 o
 -10   4  25      699.86      615.63     72.33 o
  -9   4  25        1.16       16.62     66.16 o
  -8   4  25      140.13       74.90     70.61 o
  -7   4  25       29.58       75.58     66.50 o
  -6   4  25      185.41      277.99     61.36 o
  -5   4  25        0.01       17.65     70.10 o
  -4   4  25      109.35       34.96     69.76 o
  -3   4  25        0.52        0.00     64.10 o
  -2   4  25      341.07      373.80     64.27 o
 -14   0  26      475.52      451.27     70.61 o
 -13   0  26      790.46      886.77     76.44 o
 -12   0  26     1431.50     1559.12    103.52 o
 -11   0  26        9.16        0.00     63.41 o
 -10   0  26      378.49      268.22     62.56 o
  -9   0  26        0.42       36.51     63.76 o
  -8   0  26       75.40       20.91     67.18 o
  -6   0  26      804.99      983.94     85.69 o
  -5   0  26      177.81       82.61     67.87 o
  -4   0  26      793.27      778.45     70.44 o
  -3   0  26        6.83       65.98     63.93 o
  -2   0  26      258.18       65.64     71.81 o
  -1   0  26      261.28      308.67     59.30 o
   0   0  26       27.14       55.70     67.18 o
   1   0  26        6.08       81.58     57.93 o
 -14   1  26        0.77        0.00     70.10 o
 -13   1  26        6.12        0.00     65.81 o
 -12   1  26        0.08       63.07     55.19 o
 -11   1  26      102.32       98.38     71.64 o
 -10   1  26      368.40      338.84     62.21 o
  -9   1  26        6.39        0.00     62.90 o
  -8   1  26       78.45       48.67     66.16 o
  -7   1  26       19.55       70.27     64.27 o
  -6   1  26      334.44      412.02     60.16 o
  -5   1  26      280.27      206.35     60.33 o
  -4   1  26       67.85      123.74     67.70 o
  -3   1  26        1.89        0.00     64.96 o
  -2   1  26       39.49       95.98     55.70 o
  -1   1  26       71.03        0.00     66.16 o
   0   1  26      128.55        0.00     68.56 o
 -13   2  26      107.79       52.44     75.75 o
 -12   2  26      182.16      149.45     78.50 o
 -11   2  26       20.43       24.51     56.73 o
 -10   2  26       13.65       11.31     68.73 o
  -9   2  26       19.13       13.20     69.41 o
  -7   2  26       21.40        0.00     64.96 o
  -6   2  26      195.69      324.95     61.36 o
  -5   2  26        0.00       52.10     62.39 o
  -4   2  26      704.96      642.71     72.50 o
  -3   2  26       34.72        0.00     60.84 o
  -2   2  26        4.09       22.11     67.70 o
  -1   2  26        4.59       13.03     69.07 o
   0   2  26       15.39       56.56     67.01 o
 -12   3  26        9.58      112.43     73.01 o
 -11   3  26      181.30      223.32     63.24 o
 -10   3  26      645.02      660.88     70.78 o
  -9   3  26      474.51      582.04     68.90 o
  -8   3  26      642.77      709.21     71.81 o
  -7   3  26      166.59      247.14     58.79 o
  -6   3  26      294.76      261.71     62.21 o
  -5   3  26       90.12       19.20     66.67 o
  -4   3  26        1.60        0.00     70.78 o
  -3   3  26       87.18      186.99     59.47 o
  -2   3  26      285.55      327.52     64.78 o
  -9   4  26        0.09      106.09     61.70 o
  -8   4  26       10.91       80.55     73.18 o
  -7   4  26       78.32      129.06     59.99 o
  -6   4  26       63.27        0.00     70.44 o
  -5   4  26        7.15      124.26     72.15 o
 -12   1  27      869.53      938.35     81.75 o
 -11   1  27      355.23      340.72     67.18 o
 -10   1  27      893.16      843.58     76.44 o
  -9   1  27        1.58        0.00     66.67 o
  -8   1  27       43.03       29.14     68.04 o
  -7   1  27       16.67       92.38     56.39 o
  -6   1  27      108.55       40.96     68.38 o
  -5   1  27        6.59       60.84     64.44 o
  -4   1  27      115.00      210.64     61.36 o
  -3   1  27      103.64       39.08     75.24 o
  -2   1  27      349.43      429.84     68.21 o
 -11   2  27       68.61       76.95     59.64 o
 -10   2  27       11.52       58.44     66.50 o
  -9   2  27       73.52      180.13     58.27 o
  -8   2  27      332.67      305.41     64.96 o
  -7   2  27        0.13        0.00     67.53 o
  -6   2  27      270.01      305.93     62.73 o
  -5   2  27       69.52        0.00     70.10 o
  -4   2  27       83.37       80.90     71.98 o
  -3   2  27       28.74      111.40     56.73 o
  -9   3  27        0.12       32.22     69.93 o
  -8   3  27       11.12      111.92     69.41 o
  -7   3  27        4.44        0.00     65.47 o
  -6   3  27       11.78        0.00     68.38 o
 -10   0  28      281.18      264.97     63.76 o
  -9   0  28        1.17        0.00     66.16 o
  -8   0  28     1488.93     1538.56    107.12 o
  -7   0  28        6.05       64.44     65.13 o
  -6   0  28      296.01      220.92     63.59 o
  -5   0  28       27.94        0.00     69.07 o
  -9   1  28       14.84        0.00     70.61 o
  -8   1  28       25.17        0.00     66.33 o
  -7   1  28        1.92        0.00     68.38 o
  -6   1  28       36.92        0.00     68.38 o
 
